# Supplementary material for: Synthesis, structure and aromaticity of carborane-fused carbo- and heterocycles
Source: Chem Sci. 2018 Jan 16;9(8):2284–9. doi: 10.1039/c7sc04722c (PMC5897843; doi:10.1039/c7sc04722c)
Supplement: Supplementary file 2 [file SC-009-C7SC04722C-s002.cif]

# Electronic Supplementary Material (ESI) for Chemical Science.
# This journal is © The Royal Society of Chemistry 2018

####################################################################### 
# 
# This file contains crystal structure data downloaded from the 
# Cambridge Structural Database (CSD) hosted by the Cambridge 
# Crystallographic Data Centre (CCDC).
# 
# Full information about CCDC data access policies and citation 
# guidelines are available at http://www.ccdc.cam.ac.uk/access/V1 
# 
# Audit and citation data items may have been added by the CCDC. 
# Please retain this information to preserve the provenance of 
# this file and to allow appropriate attribution of the data. 
# 
#######################################################################

data_2
_database_code_depnum_ccdc_archive 'CCDC 1583053'
_audit_update_record             
;
2017-10-31 deposited with the CCDC.
2018-01-16 downloaded from the CCDC.
;

_audit_creation_method           SHELXL-2014/6
_chemical_name_systematic        ?
_chemical_name_common            ?
_chemical_melting_point          ?
_chemical_formula_moiety         ?
_chemical_formula_sum            'C12 H20 B10'
_chemical_formula_weight         272.38

loop_
_atom_type_symbol
_atom_type_description
_atom_type_scat_dispersion_real
_atom_type_scat_dispersion_imag
_atom_type_scat_source
C C 0.0033 0.0016 'International Tables Vol C Tables 4.2.6.8 and 6.1.1.4'
H H 0.0000 0.0000 'International Tables Vol C Tables 4.2.6.8 and 6.1.1.4'
B B 0.0013 0.0007 'International Tables Vol C Tables 4.2.6.8 and 6.1.1.4'

_space_group_crystal_system      monoclinic
_space_group_IT_number           14
_space_group_name_H-M_alt        'P 21/n'
_space_group_name_Hall           '-P 2yn'

_shelx_space_group_comment       
;
The symmetry employed for this shelxl refinement is uniquely defined
by the following loop, which should always be used as a source of
symmetry information in preference to the above space-group names.
They are only intended as comments.
;

loop_
_space_group_symop_operation_xyz
'x, y, z'
'-x+1/2, y+1/2, -z+1/2'
'-x, -y, -z'
'x-1/2, -y-1/2, z-1/2'

_cell_length_a                   10.039(3)
_cell_length_b                   14.627(4)
_cell_length_c                   11.432(3)
_cell_angle_alpha                90
_cell_angle_beta                 96.919(5)
_cell_angle_gamma                90
_cell_volume                     1666.4(9)
_cell_formula_units_Z            4
_cell_measurement_temperature    293(2)
_cell_measurement_reflns_used    1017
_cell_measurement_theta_min      2.27
_cell_measurement_theta_max      25.29

_exptl_crystal_description       block
_exptl_crystal_colour            colourless
_exptl_crystal_density_meas      ?
_exptl_crystal_density_method    ?
_exptl_crystal_density_diffrn    1.086
_exptl_crystal_F_000             568
_exptl_transmission_factor_min   ?
_exptl_transmission_factor_max   ?
_exptl_crystal_size_max          0.500
_exptl_crystal_size_mid          0.500
_exptl_crystal_size_min          0.400
_exptl_absorpt_coefficient_mu    0.052
_shelx_estimated_absorpt_T_min   0.974
_shelx_estimated_absorpt_T_max   0.980
_exptl_absorpt_correction_type   multi-scan
_exptl_absorpt_correction_T_min  0.120388
_exptl_absorpt_correction_T_max  1.000
_exptl_absorpt_process_details   ?
_exptl_absorpt_special_details   ?
_diffrn_ambient_temperature      293(2)
_diffrn_radiation_wavelength     0.71073
_diffrn_radiation_type           MoK\a
_diffrn_source                   ?
_diffrn_measurement_device_type  'BRUKRER SMART CCD DIFFRACTOMETER'
_diffrn_measurement_method       'OMEGA SCAN'
_diffrn_detector_area_resol_mean ?
_diffrn_reflns_number            9036
_diffrn_reflns_av_unetI/netI     0.0425
_diffrn_reflns_av_R_equivalents  0.0415
_diffrn_reflns_limit_h_min       -11
_diffrn_reflns_limit_h_max       12
_diffrn_reflns_limit_k_min       -17
_diffrn_reflns_limit_k_max       15
_diffrn_reflns_limit_l_min       -13
_diffrn_reflns_limit_l_max       13
_diffrn_reflns_theta_min         2.271
_diffrn_reflns_theta_max         25.246
_diffrn_reflns_theta_full        25.242
_diffrn_measured_fraction_theta_max 1.000
_diffrn_measured_fraction_theta_full 1.000
_diffrn_reflns_Laue_measured_fraction_max 1.000
_diffrn_reflns_Laue_measured_fraction_full 1.000
_diffrn_reflns_point_group_measured_fraction_max 1.000
_diffrn_reflns_point_group_measured_fraction_full 1.000
_reflns_number_total             3016
_reflns_number_gt                2107
_reflns_threshold_expression     'I > 2\s(I)'
_reflns_Friedel_coverage         0.000
_reflns_Friedel_fraction_max     .
_reflns_Friedel_fraction_full    .

_reflns_special_details          
;
 Reflections were merged by SHELXL according to the crystal
 class for the calculation of statistics and refinement.
 
 _reflns_Friedel_fraction is defined as the number of unique
 Friedel pairs measured divided by the number that would be
 possible theoretically, ignoring centric projections and
 systematic absences.
;

_computing_data_collection       'BRUKRER SMART CCD DIFFRACTOMETER'
_computing_cell_refinement       'BRUKRER SMART CCD DIFFRACTOMETER'
_computing_data_reduction        'BRUKRER SMART CCD DIFFRACTOMETER'
_computing_structure_solution    ?
_computing_structure_refinement  'SHELXL-2014/6 (Sheldrick, 2014)'
_computing_molecular_graphics    'BRUKER SHELXTL'
_computing_publication_material  'BRUKER SHELXTL'
_refine_special_details          ?
_refine_ls_structure_factor_coef Fsqd
_refine_ls_matrix_type           full
_refine_ls_weighting_scheme      calc
_refine_ls_weighting_details     
'w=1/[\s^2^(Fo^2^)+(0.1085P)^2^+0.3984P] where P=(Fo^2^+2Fc^2^)/3'
_atom_sites_solution_primary     ?
_atom_sites_solution_secondary   ?
_atom_sites_solution_hydrogens   geom
_refine_ls_hydrogen_treatment    constr
_refine_ls_extinction_method     none
_refine_ls_extinction_coef       .
_refine_ls_number_reflns         3016
_refine_ls_number_parameters     199
_refine_ls_number_restraints     0
_refine_ls_R_factor_all          0.0879
_refine_ls_R_factor_gt           0.0629
_refine_ls_wR_factor_ref         0.1971
_refine_ls_wR_factor_gt          0.1704
_refine_ls_goodness_of_fit_ref   1.020
_refine_ls_restrained_S_all      1.020
_refine_ls_shift/su_max          0.000
_refine_ls_shift/su_mean         0.000

loop_
_atom_site_label
_atom_site_type_symbol
_atom_site_fract_x
_atom_site_fract_y
_atom_site_fract_z
_atom_site_U_iso_or_equiv
_atom_site_adp_type
_atom_site_occupancy
_atom_site_site_symmetry_order
_atom_site_calc_flag
_atom_site_refinement_flags_posn
_atom_site_refinement_flags_adp
_atom_site_refinement_flags_occupancy
_atom_site_disorder_assembly
_atom_site_disorder_group
C1 C 0.6127(2) 0.29390(15) 0.39411(19) 0.0521(6) Uani 1 1 d . . . . .
C2 C 0.71594(19) 0.20767(14) 0.40253(16) 0.0437(5) Uani 1 1 d . . . . .
C3 C 0.6311(2) 0.12303(14) 0.42396(18) 0.0484(5) Uani 1 1 d . . . . .
H3A H 0.6246 0.0853 0.3526 0.058 Uiso 1 1 calc R U . . .
C4 C 0.4948(2) 0.16285(17) 0.4327(2) 0.0622(6) Uani 1 1 d . . . . .
H4A H 0.4229 0.1267 0.4486 0.075 Uiso 1 1 calc R U . . .
C5 C 0.4824(2) 0.25220(17) 0.4165(2) 0.0627(7) Uani 1 1 d . . . . .
C11 C 0.3595(3) 0.3101(2) 0.4174(4) 0.1116(13) Uani 1 1 d . . . . .
H11A H 0.3812 0.3727 0.4031 0.167 Uiso 1 1 calc R U . . .
H11B H 0.2914 0.2895 0.3570 0.167 Uiso 1 1 calc R U . . .
H11C H 0.3270 0.3052 0.4928 0.167 Uiso 1 1 calc R U . . .
C12 C 0.69047(19) 0.06395(13) 0.52669(18) 0.0450(5) Uani 1 1 d . . . . .
C13 C 0.7942(2) 0.00463(14) 0.5112(2) 0.0539(6) Uani 1 1 d . . . . .
H13A H 0.8265 0.0015 0.4384 0.065 Uiso 1 1 calc R U . . .
C14 C 0.8500(2) -0.04965(16) 0.6020(2) 0.0659(7) Uani 1 1 d . . . . .
H14A H 0.9202 -0.0889 0.5907 0.079 Uiso 1 1 calc R U . . .
C15 C 0.8025(3) -0.04626(17) 0.7096(2) 0.0691(7) Uani 1 1 d . . . . .
H15A H 0.8403 -0.0831 0.7711 0.083 Uiso 1 1 calc R U . . .
C16 C 0.6993(3) 0.01150(17) 0.7259(2) 0.0681(7) Uani 1 1 d . . . . .
H16A H 0.6666 0.0137 0.7986 0.082 Uiso 1 1 calc R U . . .
C17 C 0.6435(2) 0.06657(15) 0.6350(2) 0.0564(6) Uani 1 1 d . . . . .
H17A H 0.5735 0.1058 0.6469 0.068 Uiso 1 1 calc R U . . .
B3 B 0.6667(3) 0.2539(2) 0.2650(2) 0.0626(7) Uani 1 1 d . . . . .
H3 H 0.6032 0.2195 0.1931 0.075 Uiso 1 1 calc R U . . .
B4 B 0.6511(3) 0.3716(2) 0.2926(3) 0.0715(9) Uani 1 1 d . . . . .
H4 H 0.5771 0.4142 0.2388 0.086 Uiso 1 1 calc R U . . .
B5 B 0.6897(3) 0.39137(19) 0.4462(3) 0.0686(8) Uani 1 1 d . . . . .
H5 H 0.6408 0.4465 0.4907 0.082 Uiso 1 1 calc R U . . .
B6 B 0.7307(3) 0.28544(16) 0.5169(2) 0.0508(6) Uani 1 1 d . . . . .
H6 H 0.7089 0.2713 0.6072 0.061 Uiso 1 1 calc R U . . .
B7 B 0.8336(3) 0.2194(2) 0.3082(2) 0.0651(8) Uani 1 1 d . . . . .
H7 H 0.8793 0.1624 0.2646 0.078 Uiso 1 1 calc R U . . .
B8 B 0.7959(3) 0.3266(3) 0.2381(3) 0.0785(10) Uani 1 1 d . . . . .
H8 H 0.8183 0.3403 0.1479 0.094 Uiso 1 1 calc R U . . .
B9 B 0.8115(3) 0.4116(2) 0.3486(3) 0.0829(10) Uani 1 1 d . . . . .
H9 H 0.8442 0.4813 0.3297 0.099 Uiso 1 1 calc R U . . .
B10 B 0.8597(3) 0.3588(2) 0.4868(3) 0.0717(9) Uani 1 1 d . . . . .
H10 H 0.9237 0.3939 0.5579 0.086 Uiso 1 1 calc R U . . .
B11 B 0.8727(2) 0.23938(18) 0.4622(2) 0.0539(6) Uani 1 1 d . . . . .
H11 H 0.9433 0.1951 0.5172 0.065 Uiso 1 1 calc R U . . .
B12 B 0.9245(3) 0.3188(2) 0.3595(3) 0.0798(10) Uani 1 1 d . . . . .
H12 H 1.0310 0.3277 0.3482 0.096 Uiso 1 1 calc R U . . .

loop_
_atom_site_aniso_label
_atom_site_aniso_U_11
_atom_site_aniso_U_22
_atom_site_aniso_U_33
_atom_site_aniso_U_23
_atom_site_aniso_U_13
_atom_site_aniso_U_12
C1 0.0468(12) 0.0503(13) 0.0582(13) 0.0121(10) 0.0023(9) 0.0075(9)
C2 0.0427(11) 0.0474(12) 0.0404(10) 0.0039(9) 0.0023(8) 0.0044(8)
C3 0.0479(11) 0.0459(12) 0.0501(12) -0.0040(9) 0.0002(9) -0.0028(9)
C4 0.0408(12) 0.0630(15) 0.0806(16) 0.0144(12) -0.0024(10) -0.0059(10)
C5 0.0423(13) 0.0659(16) 0.0790(16) 0.0176(13) 0.0034(10) 0.0082(10)
C11 0.0573(17) 0.108(3) 0.172(4) 0.053(2) 0.0257(19) 0.0325(16)
C12 0.0466(11) 0.0348(10) 0.0538(12) -0.0034(9) 0.0065(9) -0.0025(8)
C13 0.0533(13) 0.0458(12) 0.0647(13) -0.0039(10) 0.0148(10) 0.0016(10)
C14 0.0542(13) 0.0505(14) 0.0915(19) 0.0070(13) 0.0030(12) 0.0085(11)
C15 0.0780(17) 0.0535(14) 0.0715(17) 0.0137(12) -0.0087(13) -0.0019(12)
C16 0.0935(19) 0.0556(14) 0.0570(14) 0.0033(12) 0.0164(12) -0.0033(13)
C17 0.0619(13) 0.0475(12) 0.0622(14) -0.0014(11) 0.0170(11) 0.0047(10)
B3 0.0649(17) 0.0780(19) 0.0434(14) 0.0121(13) -0.0001(11) 0.0073(14)
B4 0.0663(18) 0.0707(19) 0.0758(19) 0.0318(16) 0.0007(14) 0.0042(14)
B5 0.0795(19) 0.0409(14) 0.084(2) 0.0123(14) 0.0058(15) 0.0020(13)
B6 0.0586(15) 0.0446(13) 0.0474(13) 0.0003(11) -0.0004(11) 0.0032(11)
B7 0.0591(16) 0.086(2) 0.0528(15) 0.0127(14) 0.0162(12) 0.0105(14)
B8 0.0721(19) 0.099(2) 0.0670(18) 0.0346(18) 0.0172(15) 0.0047(17)
B9 0.0739(19) 0.068(2) 0.105(3) 0.0374(19) 0.0054(17) -0.0113(16)
B10 0.0717(19) 0.0542(17) 0.084(2) 0.0117(15) -0.0109(15) -0.0156(14)
B11 0.0422(13) 0.0593(16) 0.0590(15) 0.0108(12) 0.0009(11) -0.0018(11)
B12 0.0556(17) 0.090(2) 0.094(2) 0.0371(19) 0.0102(15) -0.0101(15)

_geom_special_details            
;
 All esds (except the esd in the dihedral angle between two l.s. planes)
 are estimated using the full covariance matrix.  The cell esds are taken
 into account individually in the estimation of esds in distances, angles
 and torsion angles; correlations between esds in cell parameters are only
 used when they are defined by crystal symmetry.  An approximate (isotropic)
 treatment of cell esds is used for estimating esds involving l.s. planes.
;

loop_
_geom_bond_atom_site_label_1
_geom_bond_atom_site_label_2
_geom_bond_distance
_geom_bond_site_symmetry_2
_geom_bond_publ_flag
C1 C5 1.493(3) . ?
C1 C2 1.628(3) . ?
C1 B5 1.695(4) . ?
C1 B4 1.701(3) . ?
C1 B6 1.729(3) . ?
C1 B3 1.734(4) . ?
C2 C3 1.539(3) . ?
C2 B7 1.702(3) . ?
C2 B11 1.703(3) . ?
C2 B6 1.726(3) . ?
C2 B3 1.728(3) . ?
C3 C4 1.502(3) . ?
C3 C12 1.521(3) . ?
C4 C5 1.324(3) . ?
C5 C11 1.498(3) . ?
C12 C17 1.377(3) . ?
C12 C13 1.383(3) . ?
C13 C14 1.372(3) . ?
C14 C15 1.372(4) . ?
C15 C16 1.367(3) . ?
C16 C17 1.380(3) . ?
B3 B8 1.732(4) . ?
B3 B4 1.760(5) . ?
B3 B7 1.762(4) . ?
B4 B9 1.760(4) . ?
B4 B5 1.775(4) . ?
B4 B8 1.776(5) . ?
B5 B6 1.773(4) . ?
B5 B9 1.777(5) . ?
B5 B10 1.779(4) . ?
B6 B10 1.748(4) . ?
B6 B11 1.758(4) . ?
B7 B12 1.778(5) . ?
B7 B8 1.780(5) . ?
B7 B11 1.782(4) . ?
B8 B9 1.767(6) . ?
B8 B12 1.781(5) . ?
B9 B12 1.764(5) . ?
B9 B10 1.773(4) . ?
B10 B12 1.764(5) . ?
B10 B11 1.777(4) . ?
B11 B12 1.774(4) . ?

loop_
_geom_angle_atom_site_label_1
_geom_angle_atom_site_label_2
_geom_angle_atom_site_label_3
_geom_angle
_geom_angle_site_symmetry_1
_geom_angle_site_symmetry_3
_geom_angle_publ_flag
C5 C1 C2 103.77(17) . . ?
C5 C1 B5 130.9(2) . . ?
C2 C1 B5 111.76(17) . . ?
C5 C1 B4 131.69(19) . . ?
C2 C1 B4 111.28(18) . . ?
B5 C1 B4 63.01(17) . . ?
C5 C1 B6 111.12(18) . . ?
C2 C1 B6 61.80(12) . . ?
B5 C1 B6 62.37(15) . . ?
B4 C1 B6 114.33(19) . . ?
C5 C1 B3 112.2(2) . . ?
C2 C1 B3 61.76(13) . . ?
B5 C1 B3 113.96(19) . . ?
B4 C1 B3 61.65(17) . . ?
B6 C1 B3 114.38(17) . . ?
C3 C2 C1 105.80(15) . . ?
C3 C2 B7 128.45(19) . . ?
C1 C2 B7 111.72(17) . . ?
C3 C2 B11 131.12(17) . . ?
C1 C2 B11 111.34(17) . . ?
B7 C2 B11 63.12(15) . . ?
C3 C2 B6 114.11(16) . . ?
C1 C2 B6 61.98(13) . . ?
B7 C2 B6 114.25(18) . . ?
B11 C2 B6 61.69(14) . . ?
C3 C2 B3 110.91(17) . . ?
C1 C2 B3 62.14(14) . . ?
B7 C2 B3 61.84(15) . . ?
B11 C2 B3 114.03(17) . . ?
B6 C2 B3 114.84(17) . . ?
C4 C3 C12 116.39(18) . . ?
C4 C3 C2 102.98(17) . . ?
C12 C3 C2 114.04(16) . . ?
C5 C4 C3 116.4(2) . . ?
C4 C5 C1 111.00(19) . . ?
C4 C5 C11 128.3(2) . . ?
C1 C5 C11 120.7(2) . . ?
C17 C12 C13 118.5(2) . . ?
C17 C12 C3 122.25(18) . . ?
C13 C12 C3 119.24(19) . . ?
C14 C13 C12 120.7(2) . . ?
C13 C14 C15 120.2(2) . . ?
C16 C15 C14 119.7(2) . . ?
C15 C16 C17 120.2(2) . . ?
C12 C17 C16 120.6(2) . . ?
C2 B3 B8 105.29(19) . . ?
C2 B3 C1 56.10(12) . . ?
B8 B3 C1 105.2(2) . . ?
C2 B3 B4 103.99(19) . . ?
B8 B3 B4 61.12(19) . . ?
C1 B3 B4 58.26(15) . . ?
C2 B3 B7 58.36(13) . . ?
B8 B3 B7 61.23(18) . . ?
C1 B3 B7 104.06(18) . . ?
B4 B3 B7 109.4(2) . . ?
C1 B4 B9 104.3(2) . . ?
C1 B4 B3 60.09(15) . . ?
B9 B4 B3 107.0(2) . . ?
C1 B4 B5 58.33(15) . . ?
B9 B4 B5 60.34(18) . . ?
B3 B4 B5 108.84(19) . . ?
C1 B4 B8 104.7(2) . . ?
B9 B4 B8 60.0(2) . . ?
B3 B4 B8 58.65(18) . . ?
B5 B4 B8 108.5(2) . . ?
C1 B5 B6 59.75(13) . . ?
C1 B5 B4 58.66(16) . . ?
B6 B5 B4 108.6(2) . . ?
C1 B5 B9 103.9(2) . . ?
B6 B5 B9 107.0(2) . . ?
B4 B5 B9 59.42(18) . . ?
C1 B5 B10 104.43(19) . . ?
B6 B5 B10 58.94(15) . . ?
B4 B5 B10 107.6(2) . . ?
B9 B5 B10 59.83(18) . . ?
C2 B6 C1 56.22(12) . . ?
C2 B6 B10 104.71(19) . . ?
C1 B6 B10 104.36(18) . . ?
C2 B6 B11 58.51(13) . . ?
C1 B6 B11 104.16(17) . . ?
B10 B6 B11 60.91(16) . . ?
C2 B6 B5 103.66(18) . . ?
C1 B6 B5 57.88(15) . . ?
B10 B6 B5 60.71(16) . . ?
B11 B6 B5 109.1(2) . . ?
C2 B7 B3 59.80(14) . . ?
C2 B7 B12 103.9(2) . . ?
B3 B7 B12 106.9(2) . . ?
C2 B7 B8 104.3(2) . . ?
B3 B7 B8 58.54(17) . . ?
B12 B7 B8 60.09(19) . . ?
C2 B7 B11 58.46(13) . . ?
B3 B7 B11 108.56(19) . . ?
B12 B7 B11 59.77(17) . . ?
B8 B7 B11 108.1(2) . . ?
B3 B8 B9 108.0(2) . . ?
B3 B8 B4 60.23(17) . . ?
B9 B8 B4 59.58(19) . . ?
B3 B8 B7 60.23(17) . . ?
B9 B8 B7 107.6(2) . . ?
B4 B8 B7 107.9(2) . . ?
B3 B8 B12 108.1(2) . . ?
B9 B8 B12 59.6(2) . . ?
B4 B8 B12 107.3(2) . . ?
B7 B8 B12 59.91(18) . . ?
B4 B9 B12 108.8(2) . . ?
B4 B9 B8 60.46(19) . . ?
B12 B9 B8 60.6(2) . . ?
B4 B9 B10 108.6(2) . . ?
B12 B9 B10 59.82(19) . . ?
B8 B9 B10 108.7(2) . . ?
B4 B9 B5 60.24(18) . . ?
B12 B9 B5 108.2(2) . . ?
B8 B9 B5 108.8(2) . . ?
B10 B9 B5 60.16(18) . . ?
B6 B10 B12 108.3(2) . . ?
B6 B10 B9 108.3(2) . . ?
B12 B10 B9 59.81(19) . . ?
B6 B10 B11 59.83(14) . . ?
B12 B10 B11 60.14(17) . . ?
B9 B10 B11 107.7(2) . . ?
B6 B10 B5 60.36(15) . . ?
B12 B10 B5 108.1(2) . . ?
B9 B10 B5 60.01(18) . . ?
B11 B10 B5 107.94(19) . . ?
C2 B11 B6 59.81(13) . . ?
C2 B11 B12 104.08(18) . . ?
B6 B11 B12 107.4(2) . . ?
C2 B11 B10 104.44(18) . . ?
B6 B11 B10 59.26(16) . . ?
B12 B11 B10 59.56(19) . . ?
C2 B11 B7 58.42(14) . . ?
B6 B11 B7 108.83(17) . . ?
B12 B11 B7 60.01(18) . . ?
B10 B11 B7 107.8(2) . . ?
B9 B12 B10 60.36(19) . . ?
B9 B12 B11 108.3(2) . . ?
B10 B12 B11 60.30(17) . . ?
B9 B12 B7 107.8(2) . . ?
B10 B12 B7 108.6(2) . . ?
B11 B12 B7 60.21(16) . . ?
B9 B12 B8 59.8(2) . . ?
B10 B12 B8 108.5(2) . . ?
B11 B12 B8 108.3(2) . . ?
B7 B12 B8 60.00(19) . . ?

_refine_diff_density_max         0.213
_refine_diff_density_min         -0.360
_refine_diff_density_rms         0.059

_shelxl_version_number           2014/6

_shelx_res_file                  
;
TITL P in P2(1)/n
CELL 0.71073  10.0388  14.6273  11.4318  90.000  96.919  90.000
ZERR    4.00   0.0030   0.0043   0.0034   0.000   0.005   0.000
LATT  1
SYMM 0.5-X, 0.5+Y, 0.5-Z
SFAC C H B
UNIT 48 80 40
REM C12 H20 B10
REM SADABS BLOCK COLOURLESS
SIZE 0.50 0.50 0.40
omit -3 50.5
L.S. 4
ACTA
FMAP 2
PLAN 20
WGHT    0.108500    0.398400
FVAR       0.79631
C1    1    0.612694    0.293897    0.394115    11.00000    0.04679    0.05031 =
         0.05816    0.01206    0.00232    0.00751
C2    1    0.715935    0.207675    0.402529    11.00000    0.04275    0.04742 =
         0.04040    0.00390    0.00227    0.00440
C3    1    0.631121    0.123028    0.423960    11.00000    0.04794    0.04587 =
         0.05011   -0.00400    0.00020   -0.00277
AFIX  13
H3A   2    0.624583    0.085314    0.352644    11.00000   -1.20000
AFIX   0
C4    1    0.494754    0.162854    0.432690    11.00000    0.04076    0.06297 =
         0.08062    0.01437   -0.00241   -0.00589
AFIX  43
H4A   2    0.422882    0.126701    0.448597    11.00000   -1.20000
AFIX   0
C5    1    0.482444    0.252201    0.416513    11.00000    0.04233    0.06593 =
         0.07900    0.01758    0.00343    0.00817
C11   1    0.359465    0.310089    0.417411    11.00000    0.05729    0.10804 =
         0.17230    0.05347    0.02573    0.03245
AFIX  33
H11A  2    0.381218    0.372687    0.403070    11.00000   -1.50000
H11B  2    0.291397    0.289484    0.356957    11.00000   -1.50000
H11C  2    0.326975    0.305189    0.492780    11.00000   -1.50000
AFIX   0
C12   1    0.690467    0.063950    0.526693    11.00000    0.04663    0.03477 =
         0.05380   -0.00336    0.00655   -0.00249
C13   1    0.794180    0.004635    0.511197    11.00000    0.05327    0.04581 =
         0.06465   -0.00387    0.01483    0.00156
AFIX  43
H13A  2    0.826456    0.001508    0.438385    11.00000   -1.20000
AFIX   0
C14   1    0.849997   -0.049653    0.602029    11.00000    0.05416    0.05045 =
         0.09154    0.00695    0.00299    0.00849
AFIX  43
H14A  2    0.920238   -0.088854    0.590679    11.00000   -1.20000
AFIX   0
C15   1    0.802462   -0.046261    0.709571    11.00000    0.07796    0.05349 =
         0.07154    0.01372   -0.00873   -0.00187
AFIX  43
H15A  2    0.840284   -0.083123    0.771073    11.00000   -1.20000
AFIX   0
C16   1    0.699317    0.011504    0.725940    11.00000    0.09354    0.05560 =
         0.05699    0.00333    0.01639   -0.00330
AFIX  43
H16A  2    0.666649    0.013708    0.798637    11.00000   -1.20000
AFIX   0
C17   1    0.643482    0.066567    0.634964    11.00000    0.06186    0.04748 =
         0.06215   -0.00137    0.01698    0.00470
AFIX  43
H17A  2    0.573479    0.105807    0.646874    11.00000   -1.20000
AFIX   0
B3    3    0.666735    0.253933    0.265039    11.00000    0.06488    0.07804 =
         0.04337    0.01208   -0.00014    0.00732
AFIX 153
H3    2    0.603232    0.219511    0.193096    11.00000   -1.20000
AFIX   0
B4    3    0.651094    0.371604    0.292643    11.00000    0.06626    0.07066 =
         0.07577    0.03177    0.00075    0.00424
AFIX 153
H4    2    0.577057    0.414210    0.238753    11.00000   -1.20000
AFIX   0
B5    3    0.689685    0.391366    0.446153    11.00000    0.07950    0.04089 =
         0.08447    0.01234    0.00578    0.00204
AFIX 153
H5    2    0.640756    0.446454    0.490689    11.00000   -1.20000
AFIX   0
B6    3    0.730739    0.285441    0.516906    11.00000    0.05857    0.04460 =
         0.04744    0.00030   -0.00038    0.00317
AFIX 153
H6    2    0.708897    0.271293    0.607162    11.00000   -1.20000
AFIX   0
B7    3    0.833630    0.219415    0.308166    11.00000    0.05911    0.08570 =
         0.05278    0.01269    0.01623    0.01052
AFIX 153
H7    2    0.879297    0.162362    0.264573    11.00000   -1.20000
AFIX   0
B8    3    0.795864    0.326556    0.238125    11.00000    0.07208    0.09854 =
         0.06705    0.03461    0.01722    0.00470
AFIX 153
H8    2    0.818305    0.340287    0.147939    11.00000   -1.20000
AFIX   0
B9    3    0.811518    0.411643    0.348597    11.00000    0.07387    0.06839 =
         0.10511    0.03743    0.00540   -0.01132
AFIX 153
H9    2    0.844225    0.481306    0.329681    11.00000   -1.20000
AFIX   0
B10   3    0.859741    0.358813    0.486838    11.00000    0.07171    0.05424 =
         0.08406    0.01169   -0.01094   -0.01562
AFIX 153
H10   2    0.923666    0.393915    0.557913    11.00000   -1.20000
AFIX   0
B11   3    0.872708    0.239377    0.462245    11.00000    0.04225    0.05932 =
         0.05896    0.01083    0.00093   -0.00181
AFIX 153
H11   2    0.943348    0.195087    0.517206    11.00000   -1.20000
AFIX   0
B12   3    0.924473    0.318837    0.359515    11.00000    0.05563    0.08964 =
         0.09444    0.03712    0.01020   -0.01014
AFIX 153
H12   2    1.030978    0.327702    0.348204    11.00000   -1.20000

AFIX   0
HKLF 4

REM  P in P2(1)/n
REM R1 =  0.0629 for    2107 Fo > 4sig(Fo)  and  0.0879 for all    3016 data
REM    199 parameters refined using      0 restraints

END

WGHT      0.1071      0.4013

REM Highest difference peak  0.213,  deepest hole -0.360,  1-sigma level  0.059
Q1    1   0.2704  0.2621  0.4382  11.00000  0.05    0.21
Q2    1   0.6627  0.2550  0.5875  11.00000  0.05    0.20
Q3    1   0.4033  0.3669  0.4972  11.00000  0.05    0.19
Q4    1   0.3438  0.3349  0.3187  11.00000  0.05    0.19
Q5    1   0.5640  0.2062  0.2323  11.00000  0.05    0.18
Q6    1   0.9295  0.1741  0.4895  11.00000  0.05    0.18
Q7    1   0.4943  0.2632  0.1310  11.00000  0.05    0.16
Q8    1   0.4982  0.0977  0.6189  11.00000  0.05    0.16
Q9    1   0.5511  0.3831  0.2276  11.00000  0.05    0.16
Q10   1   0.9215  0.2218  0.5567  11.00000  0.05    0.15
Q11   1   0.9949  0.3329  0.6231  11.00000  0.05    0.15
Q12   1   0.9075  0.3041  0.4427  11.00000  0.05    0.14
Q13   1   0.5756  0.2619  0.0726  11.00000  0.05    0.14
Q14   1   0.5935  0.4257  0.5034  11.00000  0.05    0.14
Q15   1   0.4613  0.2453  0.1573  11.00000  0.05    0.14
Q16   1   0.5026  0.3637  0.5857  11.00000  0.05    0.13
Q17   1   0.5333  0.5410  0.4465  11.00000  0.05    0.13
Q18   1   0.4480  0.0750  0.6578  11.00000  0.05    0.13
Q19   1   0.9854  0.1651  0.6058  11.00000  0.05    0.13
Q20   1   1.0351  0.2940  0.2199  11.00000  0.05    0.13
;
_shelx_res_checksum              42968
####################################################################### 
# 
# This file contains crystal structure data downloaded from the 
# Cambridge Structural Database (CSD) hosted by the Cambridge 
# Crystallographic Data Centre (CCDC).
# 
# Full information about CCDC data access policies and citation 
# guidelines are available at http://www.ccdc.cam.ac.uk/access/V1 
# 
# Audit and citation data items may have been added by the CCDC. 
# Please retain this information to preserve the provenance of 
# this file and to allow appropriate attribution of the data. 
# 
#######################################################################

data_8
_database_code_depnum_ccdc_archive 'CCDC 1583055'
_audit_update_record             
;
2017-10-31 deposited with the CCDC.
2018-01-16 downloaded from the CCDC.
;

_audit_creation_method           SHELXL-2014/6
_chemical_name_systematic        ?
_chemical_name_common            ?
_chemical_melting_point          ?
_chemical_formula_moiety         ?
_chemical_formula_sum            'C5 H14 B10 S'
_chemical_formula_weight         214.32

loop_
_atom_type_symbol
_atom_type_description
_atom_type_scat_dispersion_real
_atom_type_scat_dispersion_imag
_atom_type_scat_source
C C 0.0033 0.0016 'International Tables Vol C Tables 4.2.6.8 and 6.1.1.4'
H H 0.0000 0.0000 'International Tables Vol C Tables 4.2.6.8 and 6.1.1.4'
B B 0.0013 0.0007 'International Tables Vol C Tables 4.2.6.8 and 6.1.1.4'
S S 0.1246 0.1234 'International Tables Vol C Tables 4.2.6.8 and 6.1.1.4'

_space_group_crystal_system      monoclinic
_space_group_IT_number           14
_space_group_name_H-M_alt        'P 21/n'
_space_group_name_Hall           '-P 2yn'

_shelx_space_group_comment       
;
The symmetry employed for this shelxl refinement is uniquely defined
by the following loop, which should always be used as a source of
symmetry information in preference to the above space-group names.
They are only intended as comments.
;

loop_
_space_group_symop_operation_xyz
'x, y, z'
'-x+1/2, y+1/2, -z+1/2'
'-x, -y, -z'
'x-1/2, -y-1/2, z-1/2'

_cell_length_a                   11.7439(6)
_cell_length_b                   8.5035(5)
_cell_length_c                   12.5486(7)
_cell_angle_alpha                90
_cell_angle_beta                 108.2280(10)
_cell_angle_gamma                90
_cell_volume                     1190.27(11)
_cell_formula_units_Z            4
_cell_measurement_temperature    173(2)
_cell_measurement_reflns_used    81
_cell_measurement_theta_min      15
_cell_measurement_theta_max      15

_exptl_crystal_description       block
_exptl_crystal_colour            colourless
_exptl_crystal_density_meas      ?
_exptl_crystal_density_method    ?
_exptl_crystal_density_diffrn    1.196
_exptl_crystal_F_000             440
_exptl_transmission_factor_min   ?
_exptl_transmission_factor_max   ?
_exptl_crystal_size_max          0.500
_exptl_crystal_size_mid          0.400
_exptl_crystal_size_min          0.300
_exptl_absorpt_coefficient_mu    0.223
_shelx_estimated_absorpt_T_min   0.897
_shelx_estimated_absorpt_T_max   0.936
_exptl_absorpt_correction_type   multi-scan
_exptl_absorpt_correction_T_min  0.6711
_exptl_absorpt_correction_T_max  0.7456
_exptl_absorpt_process_details   ?
_exptl_absorpt_special_details   ?
_diffrn_ambient_temperature      173(2)
_diffrn_radiation_wavelength     0.71073
_diffrn_radiation_type           MoK\a
_diffrn_source                   ?
_diffrn_measurement_device_type  'BRUKER KAPPA APEXII DUO DIFFRACTOMETER'
_diffrn_measurement_method       'PHI & OMEGA SCAN'
_diffrn_detector_area_resol_mean ?
_diffrn_reflns_number            13127
_diffrn_reflns_av_unetI/netI     0.0180
_diffrn_reflns_av_R_equivalents  0.0280
_diffrn_reflns_limit_h_min       -14
_diffrn_reflns_limit_h_max       14
_diffrn_reflns_limit_k_min       -10
_diffrn_reflns_limit_k_max       10
_diffrn_reflns_limit_l_min       -15
_diffrn_reflns_limit_l_max       15
_diffrn_reflns_theta_min         2.074
_diffrn_reflns_theta_max         25.247
_diffrn_reflns_theta_full        25.242
_diffrn_measured_fraction_theta_max 0.989
_diffrn_measured_fraction_theta_full 0.989
_diffrn_reflns_Laue_measured_fraction_max 0.989
_diffrn_reflns_Laue_measured_fraction_full 0.989
_diffrn_reflns_point_group_measured_fraction_max 0.989
_diffrn_reflns_point_group_measured_fraction_full 0.989
_reflns_number_total             2126
_reflns_number_gt                1852
_reflns_threshold_expression     'I > 2\s(I)'
_reflns_Friedel_coverage         0.000
_reflns_Friedel_fraction_max     .
_reflns_Friedel_fraction_full    .

_reflns_special_details          
;
 Reflections were merged by SHELXL according to the crystal
 class for the calculation of statistics and refinement.
 
 _reflns_Friedel_fraction is defined as the number of unique
 Friedel pairs measured divided by the number that would be
 possible theoretically, ignoring centric projections and
 systematic absences.
;

_computing_data_collection       'BRUKER KAPPA APEXII DUO DIFFRACTOMETER'
_computing_cell_refinement       'BRUKER KAPPA APEXII DUO DIFFRACTOMETER'
_computing_data_reduction        'BRUKER KAPPA APEXII DUO DIFFRACTOMETER'
_computing_structure_solution    ?
_computing_structure_refinement  'SHELXL-2014/6 (Sheldrick, 2014)'
_computing_molecular_graphics    'BRUKER SHELXTL'
_computing_publication_material  'BRUKER SHELXTL'
_refine_special_details          ?
_refine_ls_structure_factor_coef Fsqd
_refine_ls_matrix_type           full
_refine_ls_weighting_scheme      calc
_refine_ls_weighting_details     
'w=1/[\s^2^(Fo^2^)+(0.0763P)^2^+0.9248P] where P=(Fo^2^+2Fc^2^)/3'
_atom_sites_solution_primary     ?
_atom_sites_solution_secondary   ?
_atom_sites_solution_hydrogens   geom
_refine_ls_hydrogen_treatment    constr
_refine_ls_extinction_method     none
_refine_ls_extinction_coef       .
_refine_ls_number_reflns         2126
_refine_ls_number_parameters     145
_refine_ls_number_restraints     0
_refine_ls_R_factor_all          0.0526
_refine_ls_R_factor_gt           0.0459
_refine_ls_wR_factor_ref         0.1417
_refine_ls_wR_factor_gt          0.1353
_refine_ls_goodness_of_fit_ref   1.104
_refine_ls_restrained_S_all      1.104
_refine_ls_shift/su_max          0.000
_refine_ls_shift/su_mean         0.000

loop_
_atom_site_label
_atom_site_type_symbol
_atom_site_fract_x
_atom_site_fract_y
_atom_site_fract_z
_atom_site_U_iso_or_equiv
_atom_site_adp_type
_atom_site_occupancy
_atom_site_site_symmetry_order
_atom_site_calc_flag
_atom_site_refinement_flags_posn
_atom_site_refinement_flags_adp
_atom_site_refinement_flags_occupancy
_atom_site_disorder_assembly
_atom_site_disorder_group
S3 S 0.55427(6) 1.06218(7) 0.37753(5) 0.0359(2) Uani 1 1 d . . . . .
C1 C 0.44009(18) 0.8833(2) 0.18972(16) 0.0230(5) Uani 1 1 d . . . . .
C2 C 0.53862(18) 0.8718(2) 0.31442(16) 0.0243(5) Uani 1 1 d . . . . .
C4 C 0.4489(2) 1.1438(3) 0.2585(2) 0.0425(6) Uani 1 1 d . . . . .
H4A H 0.4291 1.2523 0.2561 0.051 Uiso 1 1 calc R U . . .
C5 C 0.3970(2) 1.0488(3) 0.17071(19) 0.0292(5) Uani 1 1 d . . . . .
C11 C 0.3073(2) 1.0946(3) 0.0642(2) 0.0371(6) Uani 1 1 d . . . . .
H11A H 0.2848 1.0024 0.0153 0.056 Uiso 1 1 calc R U . . .
H11B H 0.2361 1.1365 0.0792 0.056 Uiso 1 1 calc R U . . .
H11C H 0.3411 1.1753 0.0273 0.056 Uiso 1 1 calc R U . . .
B3 B 0.3985(2) 0.7881(3) 0.29502(19) 0.0243(5) Uani 1 1 d . . . . .
H3 H 0.3296 0.8311 0.3329 0.029 Uiso 1 1 calc R U . . .
B4 B 0.3584(2) 0.7137(3) 0.15618(19) 0.0257(5) Uani 1 1 d . . . . .
H4 H 0.2623 0.7079 0.1024 0.031 Uiso 1 1 calc R U . . .
B5 B 0.4756(2) 0.7591(3) 0.09768(19) 0.0271(5) Uani 1 1 d . . . . .
H5 H 0.4557 0.7829 0.0059 0.033 Uiso 1 1 calc R U . . .
B6 B 0.5904(2) 0.8621(3) 0.1990(2) 0.0276(5) Uani 1 1 d . . . . .
H6 H 0.6464 0.9535 0.1748 0.033 Uiso 1 1 calc R U . . .
B7 B 0.5322(2) 0.6954(3) 0.37692(19) 0.0270(5) Uani 1 1 d . . . . .
H7 H 0.5513 0.6775 0.4693 0.032 Uiso 1 1 calc R U . . .
B8 B 0.4194(2) 0.5879(3) 0.2741(2) 0.0266(5) Uani 1 1 d . . . . .
H8 H 0.3641 0.4954 0.2982 0.032 Uiso 1 1 calc R U . . .
B9 B 0.4656(2) 0.5681(3) 0.1520(2) 0.0294(5) Uani 1 1 d . . . . .
H9 H 0.4400 0.4630 0.0956 0.035 Uiso 1 1 calc R U . . .
B10 B 0.6084(2) 0.6605(3) 0.1792(2) 0.0304(5) Uani 1 1 d . . . . .
H10 H 0.6767 0.6160 0.1411 0.037 Uiso 1 1 calc R U . . .
B11 B 0.6497(2) 0.7403(3) 0.3180(2) 0.0301(6) Uani 1 1 d . . . . .
H11 H 0.7453 0.7515 0.3723 0.036 Uiso 1 1 calc R U . . .
B12 B 0.5742(2) 0.5568(3) 0.2889(2) 0.0304(6) Uani 1 1 d . . . . .
H12 H 0.6209 0.4443 0.3235 0.036 Uiso 1 1 calc R U . . .

loop_
_atom_site_aniso_label
_atom_site_aniso_U_11
_atom_site_aniso_U_22
_atom_site_aniso_U_33
_atom_site_aniso_U_23
_atom_site_aniso_U_13
_atom_site_aniso_U_12
S3 0.0474(4) 0.0291(4) 0.0316(4) -0.0095(2) 0.0133(3) -0.0108(2)
C1 0.0223(10) 0.0253(11) 0.0219(10) 0.0009(8) 0.0076(8) -0.0012(8)
C2 0.0245(10) 0.0264(11) 0.0218(10) -0.0026(8) 0.0071(8) -0.0044(8)
C4 0.0554(16) 0.0261(12) 0.0468(14) -0.0004(11) 0.0172(12) 0.0033(11)
C5 0.0340(12) 0.0243(11) 0.0338(11) 0.0050(9) 0.0172(9) 0.0009(9)
C11 0.0416(13) 0.0362(13) 0.0385(13) 0.0101(10) 0.0200(11) 0.0091(10)
B3 0.0242(12) 0.0239(12) 0.0261(11) 0.0007(9) 0.0098(9) -0.0020(9)
B4 0.0234(12) 0.0260(12) 0.0266(11) -0.0020(9) 0.0061(9) -0.0019(9)
B5 0.0265(12) 0.0314(13) 0.0235(11) -0.0037(10) 0.0079(9) 0.0003(10)
B6 0.0225(11) 0.0358(14) 0.0260(11) -0.0015(10) 0.0098(9) -0.0031(10)
B7 0.0283(12) 0.0273(13) 0.0242(11) 0.0013(9) 0.0065(9) -0.0003(10)
B8 0.0278(12) 0.0229(11) 0.0296(12) -0.0006(9) 0.0098(10) -0.0005(9)
B9 0.0320(13) 0.0267(13) 0.0292(12) -0.0055(10) 0.0089(10) 0.0010(10)
B10 0.0266(12) 0.0342(13) 0.0312(12) -0.0026(11) 0.0102(10) 0.0046(10)
B11 0.0223(12) 0.0373(14) 0.0281(12) 0.0000(10) 0.0042(10) 0.0019(10)
B12 0.0292(13) 0.0294(13) 0.0313(13) 0.0003(10) 0.0077(10) 0.0059(10)

_geom_special_details            
;
 All esds (except the esd in the dihedral angle between two l.s. planes)
 are estimated using the full covariance matrix.  The cell esds are taken
 into account individually in the estimation of esds in distances, angles
 and torsion angles; correlations between esds in cell parameters are only
 used when they are defined by crystal symmetry.  An approximate (isotropic)
 treatment of cell esds is used for estimating esds involving l.s. planes.
;

loop_
_geom_bond_atom_site_label_1
_geom_bond_atom_site_label_2
_geom_bond_distance
_geom_bond_site_symmetry_2
_geom_bond_publ_flag
S3 C4 1.757(3) . ?
S3 C2 1.787(2) . ?
C1 C5 1.490(3) . ?
C1 C2 1.632(3) . ?
C1 B4 1.710(3) . ?
C1 B5 1.710(3) . ?
C1 B6 1.742(3) . ?
C1 B3 1.745(3) . ?
C2 B7 1.705(3) . ?
C2 B11 1.708(3) . ?
C2 B6 1.739(3) . ?
C2 B3 1.739(3) . ?
C4 C5 1.348(3) . ?
C5 C11 1.472(3) . ?
B3 B8 1.752(3) . ?
B3 B7 1.770(3) . ?
B3 B4 1.773(3) . ?
B4 B9 1.779(3) . ?
B4 B8 1.784(3) . ?
B4 B5 1.793(3) . ?
B5 B6 1.770(3) . ?
B5 B9 1.779(4) . ?
B5 B10 1.784(3) . ?
B6 B10 1.754(4) . ?
B6 B11 1.771(3) . ?
B7 B8 1.785(3) . ?
B7 B12 1.786(3) . ?
B7 B11 1.799(3) . ?
B8 B9 1.786(3) . ?
B8 B12 1.788(3) . ?
B9 B10 1.786(4) . ?
B9 B12 1.794(4) . ?
B10 B12 1.784(4) . ?
B10 B11 1.789(3) . ?
B11 B12 1.775(4) . ?

loop_
_geom_angle_atom_site_label_1
_geom_angle_atom_site_label_2
_geom_angle_atom_site_label_3
_geom_angle
_geom_angle_site_symmetry_1
_geom_angle_site_symmetry_3
_geom_angle_publ_flag
C4 S3 C2 91.94(11) . . ?
C5 C1 C2 108.27(17) . . ?
C5 C1 B4 128.40(17) . . ?
C2 C1 B4 111.12(16) . . ?
C5 C1 B5 128.16(18) . . ?
C2 C1 B5 111.16(16) . . ?
B4 C1 B5 63.23(14) . . ?
C5 C1 B6 113.24(17) . . ?
C2 C1 B6 61.95(13) . . ?
B4 C1 B6 114.10(16) . . ?
B5 C1 B6 61.67(13) . . ?
C5 C1 B3 113.46(17) . . ?
C2 C1 B3 61.89(12) . . ?
B4 C1 B3 61.75(13) . . ?
B5 C1 B3 114.22(17) . . ?
B6 C1 B3 114.80(16) . . ?
C1 C2 B7 111.93(16) . . ?
C1 C2 B11 111.77(16) . . ?
B7 C2 B11 63.61(14) . . ?
C1 C2 B6 62.12(12) . . ?
B7 C2 B6 114.75(17) . . ?
B11 C2 B6 61.81(14) . . ?
C1 C2 B3 62.24(12) . . ?
B7 C2 B3 61.85(13) . . ?
B11 C2 B3 114.67(17) . . ?
B6 C2 B3 115.24(15) . . ?
C1 C2 S3 108.33(14) . . ?
B7 C2 S3 127.35(14) . . ?
B11 C2 S3 127.58(14) . . ?
B6 C2 S3 113.43(14) . . ?
B3 C2 S3 113.24(14) . . ?
C5 C4 S3 118.45(19) . . ?
C4 C5 C11 126.6(2) . . ?
C4 C5 C1 113.0(2) . . ?
C11 C5 C1 120.4(2) . . ?
C2 B3 C1 55.88(11) . . ?
C2 B3 B8 104.33(16) . . ?
C1 B3 B8 104.56(16) . . ?
C2 B3 B7 58.13(13) . . ?
C1 B3 B7 103.79(16) . . ?
B8 B3 B7 60.91(14) . . ?
C2 B3 B4 103.43(15) . . ?
C1 B3 B4 58.16(12) . . ?
B8 B3 B4 60.82(13) . . ?
B7 B3 B4 109.04(17) . . ?
C1 B4 B3 60.09(12) . . ?
C1 B4 B9 104.26(16) . . ?
B3 B4 B9 107.74(17) . . ?
C1 B4 B8 104.63(16) . . ?
B3 B4 B8 58.99(13) . . ?
B9 B4 B8 60.18(14) . . ?
C1 B4 B5 58.39(13) . . ?
B3 B4 B5 108.89(16) . . ?
B9 B4 B5 59.75(14) . . ?
B8 B4 B5 107.92(16) . . ?
C1 B5 B6 60.05(13) . . ?
C1 B5 B9 104.25(16) . . ?
B6 B5 B9 107.67(17) . . ?
C1 B5 B10 104.90(16) . . ?
B6 B5 B10 59.17(14) . . ?
B9 B5 B10 60.15(14) . . ?
C1 B5 B4 58.38(13) . . ?
B6 B5 B4 108.81(16) . . ?
B9 B5 B4 59.73(14) . . ?
B10 B5 B4 108.05(17) . . ?
C2 B6 C1 55.93(12) . . ?
C2 B6 B10 104.69(17) . . ?
C1 B6 B10 104.82(17) . . ?
C2 B6 B5 103.61(16) . . ?
C1 B6 B5 58.28(13) . . ?
B10 B6 B5 60.82(14) . . ?
C2 B6 B11 58.24(13) . . ?
C1 B6 B11 103.89(16) . . ?
B10 B6 B11 61.00(15) . . ?
B5 B6 B11 109.05(18) . . ?
C2 B7 B3 60.02(13) . . ?
C2 B7 B8 104.33(16) . . ?
B3 B7 B8 59.03(13) . . ?
C2 B7 B12 103.61(16) . . ?
B3 B7 B12 107.53(16) . . ?
B8 B7 B12 60.09(13) . . ?
C2 B7 B11 58.28(13) . . ?
B3 B7 B11 108.80(16) . . ?
B8 B7 B11 107.62(16) . . ?
B12 B7 B11 59.34(14) . . ?
B3 B8 B4 60.19(13) . . ?
B3 B8 B7 60.07(13) . . ?
B4 B8 B7 107.89(17) . . ?
B3 B8 B9 108.37(17) . . ?
B4 B8 B9 59.77(14) . . ?
B7 B8 B9 108.22(17) . . ?
B3 B8 B12 108.29(17) . . ?
B4 B8 B12 107.86(17) . . ?
B7 B8 B12 59.99(14) . . ?
B9 B8 B12 60.25(14) . . ?
B4 B9 B5 60.52(13) . . ?
B4 B9 B10 108.60(17) . . ?
B5 B9 B10 60.05(14) . . ?
B4 B9 B8 60.05(13) . . ?
B5 B9 B8 108.44(17) . . ?
B10 B9 B8 108.27(17) . . ?
B4 B9 B12 107.83(17) . . ?
B5 B9 B12 107.65(17) . . ?
B10 B9 B12 59.78(14) . . ?
B8 B9 B12 59.92(14) . . ?
B6 B10 B5 60.01(14) . . ?
B6 B10 B12 107.88(17) . . ?
B5 B10 B12 107.89(17) . . ?
B6 B10 B9 108.06(17) . . ?
B5 B10 B9 59.80(14) . . ?
B12 B10 B9 60.35(14) . . ?
B6 B10 B11 59.96(14) . . ?
B5 B10 B11 107.60(17) . . ?
B12 B10 B11 59.57(14) . . ?
B9 B10 B11 107.79(17) . . ?
C2 B11 B6 59.95(13) . . ?
C2 B11 B12 103.97(16) . . ?
B6 B11 B12 107.56(17) . . ?
C2 B11 B10 104.49(16) . . ?
B6 B11 B10 59.04(14) . . ?
B12 B11 B10 60.07(14) . . ?
C2 B11 B7 58.11(13) . . ?
B6 B11 B7 108.70(16) . . ?
B12 B11 B7 59.98(14) . . ?
B10 B11 B7 108.09(17) . . ?
B11 B12 B10 60.36(14) . . ?
B11 B12 B7 60.68(14) . . ?
B10 B12 B7 108.88(18) . . ?
B11 B12 B8 108.54(17) . . ?
B10 B12 B8 108.26(17) . . ?
B7 B12 B8 59.92(13) . . ?
B11 B12 B9 108.04(18) . . ?
B10 B12 B9 59.87(14) . . ?
B7 B12 B9 107.82(17) . . ?
B8 B12 B9 59.82(14) . . ?

_refine_diff_density_max         0.509
_refine_diff_density_min         -0.509
_refine_diff_density_rms         0.058

_shelxl_version_number           2014/6

_shelx_res_file                  
;
TITL P in P2(1)/n
CELL 0.71073  11.7439   8.5035  12.5486  90.000 108.228  90.000
ZERR    4.00   0.0006   0.0005   0.0007   0.000   0.001   0.000
LATT 1
SYMM 0.5-X, 0.5+Y, 0.5-Z
SFAC C  H  B  S
UNIT 20 56 40 4
REM C5 H14 B10 S
REM APEXII BLOCK COLOURLESS
OMIT -3 50.5
SIZE 0.50 0.40 0.30
L.S. 4
ACTA
FMAP 2
PLAN 20
TEMP -100.000
WGHT    0.076300    0.924800
FVAR       0.19475
S3    4    0.554267    1.062180    0.377531    11.00000    0.04743    0.02912 =
         0.03164   -0.00951    0.01328   -0.01075
C1    1    0.440088    0.883260    0.189722    11.00000    0.02232    0.02528 =
         0.02190    0.00093    0.00760   -0.00122
C2    1    0.538623    0.871764    0.314424    11.00000    0.02448    0.02643 =
         0.02182   -0.00259    0.00710   -0.00436
C4    1    0.448946    1.143808    0.258493    11.00000    0.05541    0.02612 =
         0.04677   -0.00044    0.01724    0.00334
AFIX  43
H4A   2    0.429069    1.252327    0.256051    11.00000   -1.20000
AFIX   0
C5    1    0.397007    1.048844    0.170711    11.00000    0.03399    0.02425 =
         0.03383    0.00500    0.01723    0.00093
C11   1    0.307260    1.094591    0.064227    11.00000    0.04164    0.03623 =
         0.03855    0.01012    0.01997    0.00911
AFIX  33
H11A  2    0.284820    1.002375    0.015277    11.00000   -1.50000
H11B  2    0.236060    1.136523    0.079245    11.00000   -1.50000
H11C  2    0.341148    1.175333    0.027265    11.00000   -1.50000
AFIX   0
B3    3    0.398460    0.788060    0.295021    11.00000    0.02423    0.02395 =
         0.02613    0.00071    0.00983   -0.00195
AFIX 153
H3    2    0.329614    0.831114    0.332915    11.00000   -1.20000
AFIX   0
B4    3    0.358381    0.713694    0.156181    11.00000    0.02340    0.02595 =
         0.02657   -0.00199    0.00614   -0.00187
AFIX 153
H4    2    0.262327    0.707851    0.102371    11.00000   -1.20000
AFIX   0
B5    3    0.475597    0.759053    0.097682    11.00000    0.02645    0.03144 =
         0.02351   -0.00369    0.00787    0.00028
AFIX 153
H5    2    0.455727    0.782859    0.005877    11.00000   -1.20000
AFIX   0
B6    3    0.590435    0.862100    0.199044    11.00000    0.02252    0.03580 =
         0.02597   -0.00145    0.00980   -0.00312
AFIX 153
H6    2    0.646404    0.953516    0.174767    11.00000   -1.20000
AFIX   0
B7    3    0.532189    0.695368    0.376918    11.00000    0.02830    0.02726 =
         0.02420    0.00131    0.00652   -0.00025
AFIX 153
H7    2    0.551322    0.677523    0.469298    11.00000   -1.20000
AFIX   0
B8    3    0.419400    0.587876    0.274057    11.00000    0.02783    0.02294 =
         0.02961   -0.00058    0.00978   -0.00048
AFIX 153
H8    2    0.364117    0.495408    0.298184    11.00000   -1.20000
AFIX   0
B9    3    0.465620    0.568054    0.151954    11.00000    0.03197    0.02670 =
         0.02918   -0.00550    0.00893    0.00100
AFIX 153
H9    2    0.440015    0.463028    0.095645    11.00000   -1.20000
AFIX   0
B10   3    0.608392    0.660529    0.179160    11.00000    0.02664    0.03423 =
         0.03123   -0.00259    0.01022    0.00465
AFIX 153
H10   2    0.676688    0.616003    0.141101    11.00000   -1.20000
AFIX   0
B11   3    0.649722    0.740261    0.317989    11.00000    0.02233    0.03735 =
         0.02814    0.00005    0.00415    0.00188
AFIX 153
H11   2    0.745269    0.751540    0.372305    11.00000   -1.20000
AFIX   0
B12   3    0.574214    0.556821    0.288941    11.00000    0.02923    0.02943 =
         0.03135    0.00027    0.00774    0.00586
AFIX 153
H12   2    0.620864    0.444326    0.323459    11.00000   -1.20000

AFIX   0
HKLF 4

REM  P in P2(1)/n
REM R1 =  0.0459 for    1852 Fo > 4sig(Fo)  and  0.0526 for all    2126 data
REM    145 parameters refined using      0 restraints

END

WGHT      0.0764      0.9244

REM Highest difference peak  0.509,  deepest hole -0.509,  1-sigma level  0.058
Q1    1   0.2915  1.2071  0.0657  11.00000  0.05    0.51
Q2    1   0.3378  1.0675  0.0050  11.00000  0.05    0.47
Q3    1   0.2223  1.0354  0.0478  11.00000  0.05    0.45
Q4    1   0.3540  0.8745  0.3235  11.00000  0.05    0.33
Q5    1   0.6026  0.9794  0.1815  11.00000  0.05    0.30
Q6    1   0.5163  1.1600  0.2392  11.00000  0.05    0.28
Q7    1   0.4123  0.9635  0.1768  11.00000  0.05    0.23
Q8    1   0.7197  0.8068  0.3731  11.00000  0.05    0.22
Q9    1   0.3793  1.0737  0.1174  11.00000  0.05    0.21
Q10   1   0.4402  0.8253  0.0209  11.00000  0.05    0.20
Q11   1   0.5389  0.9566  0.3435  11.00000  0.05    0.19
Q12   1   0.4460  1.0926  0.1962  11.00000  0.05    0.19
Q13   1   0.6146  1.0344  0.4228  11.00000  0.05    0.18
Q14   1   0.5630  0.7310  0.4531  11.00000  0.05    0.18
Q15   1   0.6255  0.7262  0.2312  11.00000  0.05    0.17
Q16   1   0.4391  0.6920  0.3205  11.00000  0.05    0.17
Q17   1   0.5315  1.1265  0.3070  11.00000  0.05    0.17
Q18   1   0.2719  0.7665  0.1044  11.00000  0.05    0.17
Q19   1   0.4835  0.8698  0.2547  11.00000  0.05    0.16
Q20   1   0.5063  0.8013  0.3374  11.00000  0.05    0.16
;
_shelx_res_checksum              90756
####################################################################### 
# 
# This file contains crystal structure data downloaded from the 
# Cambridge Structural Database (CSD) hosted by the Cambridge 
# Crystallographic Data Centre (CCDC).
# 
# Full information about CCDC data access policies and citation 
# guidelines are available at http://www.ccdc.cam.ac.uk/access/V1 
# 
# Audit and citation data items may have been added by the CCDC. 
# Please retain this information to preserve the provenance of 
# this file and to allow appropriate attribution of the data. 
# 
#######################################################################

data_10
_database_code_depnum_ccdc_archive 'CCDC 1583056'
_audit_update_record             
;
2017-10-31 deposited with the CCDC.
2018-01-16 downloaded from the CCDC.
;

_audit_creation_method           SHELXL-97
_chemical_name_systematic        
; 
 ? 
;
_chemical_name_common            ?
_chemical_melting_point          ?
_chemical_formula_moiety         ?
_chemical_formula_sum            'C5 H16 B10 O2'
_chemical_formula_weight         216.28

loop_
_atom_type_symbol
_atom_type_description
_atom_type_scat_dispersion_real
_atom_type_scat_dispersion_imag
_atom_type_scat_source
C C 0.0033 0.0016 'International Tables Vol C Tables 4.2.6.8 and 6.1.1.4'
H H 0.0000 0.0000 'International Tables Vol C Tables 4.2.6.8 and 6.1.1.4'
B B 0.0013 0.0007 'International Tables Vol C Tables 4.2.6.8 and 6.1.1.4'
O O 0.0106 0.0060 'International Tables Vol C Tables 4.2.6.8 and 6.1.1.4'

_symmetry_cell_setting           Orthorhombic
_symmetry_space_group_name_H-M   P2(1)2(1)2(1)

loop_
_symmetry_equiv_pos_as_xyz
'x, y, z'
'-x+1/2, -y, z+1/2'
'-x, y+1/2, -z+1/2'
'x+1/2, -y+1/2, -z'

_cell_length_a                   6.9550(9)
_cell_length_b                   10.8072(14)
_cell_length_c                   16.754(2)
_cell_angle_alpha                90.00
_cell_angle_beta                 90.00
_cell_angle_gamma                90.00
_cell_volume                     1259.3(3)
_cell_formula_units_Z            4
_cell_measurement_temperature    296(2)
_cell_measurement_reflns_used    88
_cell_measurement_theta_min      15
_cell_measurement_theta_max      15

_exptl_crystal_description       block
_exptl_crystal_colour            colourless
_exptl_crystal_size_max          0.50
_exptl_crystal_size_mid          0.40
_exptl_crystal_size_min          0.30
_exptl_crystal_density_meas      ?
_exptl_crystal_density_diffrn    1.141
_exptl_crystal_density_method    'not measured'
_exptl_crystal_F_000             448
_exptl_absorpt_coefficient_mu    0.063
_exptl_absorpt_correction_type   multi-scan
_exptl_absorpt_correction_T_min  0.5213
_exptl_absorpt_correction_T_max  0.7198
_exptl_absorpt_process_details   ?

_exptl_special_details           
; 
 ? 
;

_diffrn_ambient_temperature      296(2)
_diffrn_radiation_wavelength     0.71073
_diffrn_radiation_type           MoK\a
_diffrn_radiation_source         'fine-focus sealed tube'
_diffrn_radiation_monochromator  graphite
_diffrn_measurement_device_type  'BRUKER KAPPA APEXII DUO DIFFRACTOMETER'
_diffrn_measurement_method       'PHI & OMEGA SCAN'
_diffrn_detector_area_resol_mean ?
_diffrn_reflns_number            9760
_diffrn_reflns_av_R_equivalents  0.0826
_diffrn_reflns_av_sigmaI/netI    0.0746
_diffrn_reflns_limit_h_min       -8
_diffrn_reflns_limit_h_max       8
_diffrn_reflns_limit_k_min       -12
_diffrn_reflns_limit_k_max       12
_diffrn_reflns_limit_l_min       -19
_diffrn_reflns_limit_l_max       19
_diffrn_reflns_theta_min         2.24
_diffrn_reflns_theta_max         25.25
_reflns_number_total             2267
_reflns_number_gt                1584
_reflns_threshold_expression     >2sigma(I)

_computing_data_collection       'BRUKER KAPPA APEXII DUO DIFFRACTOMETER'
_computing_cell_refinement       'BRUKER KAPPA APEXII DUO DIFFRACTOMETER'
_computing_data_reduction        'BRUKER KAPPA APEXII DUO DIFFRACTOMETER'
_computing_structure_solution    'SHELXS-97 (Sheldrick, 2008)'
_computing_structure_refinement  'SHELXL-97 (Sheldrick, 2008)'
_computing_molecular_graphics    'SIEMENS SHELXTL'
_computing_publication_material  'SIEMENS SHELXTL'

_refine_special_details          
; 
 Refinement of F^2^ against ALL reflections.  The weighted R-factor wR and 
 goodness of fit S are based on F^2^, conventional R-factors R are based 
 on F, with F set to zero for negative F^2^. The threshold expression of 
 F^2^ > 2sigma(F^2^) is used only for calculating R-factors(gt) etc. and is 
 not relevant to the choice of reflections for refinement.  R-factors based 
 on F^2^ are statistically about twice as large as those based on F, and R- 
 factors based on ALL data will be even larger. 
;

_refine_ls_structure_factor_coef Fsqd
_refine_ls_matrix_type           full
_refine_ls_weighting_scheme      calc
_refine_ls_weighting_details     
'calc w=1/[\s^2^(Fo^2^)+(0.1404P)^2^+0.0772P] where P=(Fo^2^+2Fc^2^)/3'
_atom_sites_solution_primary     direct
_atom_sites_solution_secondary   difmap
_atom_sites_solution_hydrogens   geom
_refine_ls_hydrogen_treatment    riding
_refine_ls_extinction_method     SHELXL
_refine_ls_extinction_coef       0.077(16)
_refine_ls_extinction_expression Fc^*^=kFc[1+0.001xFc^2^\l^3^/sin(2\q)]^-1/4^
_refine_ls_abs_structure_details 'Flack H D (1983), Acta Cryst. A39, 876-881'
_refine_ls_abs_structure_Flack   2(3)
_refine_ls_number_reflns         2267
_refine_ls_number_parameters     155
_refine_ls_number_restraints     0
_refine_ls_R_factor_all          0.1086
_refine_ls_R_factor_gt           0.0830
_refine_ls_wR_factor_ref         0.2314
_refine_ls_wR_factor_gt          0.2047
_refine_ls_goodness_of_fit_ref   1.050
_refine_ls_restrained_S_all      1.050
_refine_ls_shift/su_max          0.003
_refine_ls_shift/su_mean         0.000

loop_
_atom_site_label
_atom_site_type_symbol
_atom_site_fract_x
_atom_site_fract_y
_atom_site_fract_z
_atom_site_U_iso_or_equiv
_atom_site_adp_type
_atom_site_occupancy
_atom_site_symmetry_multiplicity
_atom_site_calc_flag
_atom_site_refinement_flags
_atom_site_disorder_assembly
_atom_site_disorder_group
O1 O 0.2005(3) 1.0853(2) 0.96232(16) 0.0796(9) Uani 1 1 d . . .
O2 O -0.1638(4) 1.1643(3) 0.94575(16) 0.0861(9) Uani 1 1 d . . .
C1 C 0.2115(5) 0.9902(3) 0.90992(18) 0.0564(8) Uani 1 1 d . . .
C2 C 0.0727(6) 0.9925(4) 0.8295(2) 0.0781(11) Uani 1 1 d . . .
H2 H -0.0384 1.0640 0.8223 0.094 Uiso 1 1 calc R . .
C11 C 0.0729(5) 1.0773(4) 1.0285(2) 0.0758(11) Uani 1 1 d . . .
H11A H 0.1240 1.1263 1.0721 0.091 Uiso 1 1 calc R . .
H11B H 0.0666 0.9919 1.0462 0.091 Uiso 1 1 calc R . .
C12 C -0.1261(5) 1.1212(3) 1.0096(2) 0.0631(9) Uani 1 1 d . . .
C13 C -0.2701(7) 1.1118(4) 1.0756(2) 0.0849(12) Uani 1 1 d . . .
H13A H -0.3925 1.1412 1.0571 0.127 Uiso 1 1 calc R . .
H13B H -0.2286 1.1612 1.1200 0.127 Uiso 1 1 calc R . .
H13C H -0.2818 1.0271 1.0920 0.127 Uiso 1 1 calc R . .
B3 B 0.3066(8) 1.0342(5) 0.8204(3) 0.0944(17) Uani 1 1 d . . .
H3 H 0.3564 1.1289 0.8078 0.113 Uiso 1 1 calc R . .
B4 B 0.4309(6) 0.9335(6) 0.8849(3) 0.0989(19) Uani 1 1 d . . .
H4 H 0.5659 0.9613 0.9140 0.119 Uiso 1 1 calc R . .
B5 B 0.2606(8) 0.8423(5) 0.9343(3) 0.0924(16) Uani 1 1 d . . .
H5 H 0.2822 0.8096 0.9958 0.111 Uiso 1 1 calc R . .
B6 B 0.0317(6) 0.8849(4) 0.8996(3) 0.0723(12) Uani 1 1 d . . .
H6 H -0.0963 0.8809 0.9381 0.087 Uiso 1 1 calc R . .
B7 B 0.1935(9) 0.9432(7) 0.7478(3) 0.111(2) Uani 1 1 d . . .
H7 H 0.1704 0.9774 0.6868 0.133 Uiso 1 1 calc R . .
B8 B 0.4193(8) 0.9004(6) 0.7821(3) 0.0934(16) Uani 1 1 d . . .
H8 H 0.5463 0.9058 0.7432 0.112 Uiso 1 1 calc R . .
B9 B 0.3911(8) 0.7837(6) 0.8530(3) 0.0959(17) Uani 1 1 d . . .
H9 H 0.4999 0.7110 0.8615 0.115 Uiso 1 1 calc R . .
B10 B 0.1461(9) 0.7531(5) 0.8605(4) 0.113(2) Uani 1 1 d . . .
H10 H 0.0907 0.6598 0.8731 0.135 Uiso 1 1 calc R . .
B11 B 0.0261(8) 0.8547(6) 0.7952(4) 0.109(2) Uani 1 1 d . . .
H11 H -0.1085 0.8304 0.7645 0.130 Uiso 1 1 calc R . .
B12 B 0.2484(8) 0.7892(6) 0.7690(4) 0.105(2) Uani 1 1 d . . .
H12 H 0.2628 0.7189 0.7218 0.125 Uiso 1 1 calc R . .

loop_
_atom_site_aniso_label
_atom_site_aniso_U_11
_atom_site_aniso_U_22
_atom_site_aniso_U_33
_atom_site_aniso_U_23
_atom_site_aniso_U_13
_atom_site_aniso_U_12
O1 0.0744(15) 0.0854(17) 0.0789(18) -0.0323(15) 0.0146(13) -0.0241(13)
O2 0.108(2) 0.0896(17) 0.0610(16) 0.0038(15) 0.0088(15) 0.0272(16)
C1 0.0523(17) 0.0686(19) 0.0482(17) -0.0047(15) -0.0030(13) -0.0022(15)
C2 0.082(2) 0.096(3) 0.056(2) -0.005(2) -0.0112(18) 0.032(2)
C11 0.078(2) 0.099(3) 0.0503(19) -0.0176(19) 0.0032(17) -0.006(2)
C12 0.084(2) 0.0518(17) 0.054(2) -0.0052(15) 0.0017(16) 0.0003(16)
C13 0.102(3) 0.077(2) 0.076(3) 0.003(2) 0.023(2) 0.011(2)
B3 0.114(4) 0.078(3) 0.091(4) 0.002(2) 0.050(3) -0.009(3)
B4 0.047(2) 0.158(5) 0.092(3) -0.038(4) -0.001(2) 0.001(3)
B5 0.099(3) 0.103(3) 0.075(3) 0.025(3) 0.001(2) 0.045(3)
B6 0.057(2) 0.065(2) 0.095(3) -0.011(2) 0.009(2) -0.0102(19)
B7 0.122(5) 0.154(6) 0.055(3) -0.015(3) -0.001(3) 0.060(4)
B8 0.081(3) 0.123(4) 0.077(3) -0.018(3) 0.017(2) 0.014(3)
B9 0.085(3) 0.110(4) 0.093(3) -0.010(3) -0.010(3) 0.047(3)
B10 0.125(4) 0.061(3) 0.153(5) -0.027(3) 0.036(4) -0.003(3)
B11 0.072(3) 0.140(5) 0.113(4) -0.064(4) -0.031(3) 0.017(3)
B12 0.081(3) 0.125(4) 0.107(4) -0.063(4) -0.012(3) 0.020(3)

_geom_special_details            
; 
 All esds (except the esd in the dihedral angle between two l.s. planes) 
 are estimated using the full covariance matrix.  The cell esds are taken 
 into account individually in the estimation of esds in distances, angles 
 and torsion angles; correlations between esds in cell parameters are only 
 used when they are defined by crystal symmetry.  An approximate (isotropic) 
 treatment of cell esds is used for estimating esds involving l.s. planes. 
;

loop_
_geom_bond_atom_site_label_1
_geom_bond_atom_site_label_2
_geom_bond_distance
_geom_bond_site_symmetry_2
_geom_bond_publ_flag
O1 C1 1.354(4) . ?
O1 C11 1.423(4) . ?
O2 C12 1.196(4) . ?
C1 C2 1.658(4) . ?
C1 B5 1.684(6) . ?
C1 B4 1.697(6) . ?
C1 B6 1.699(5) . ?
C1 B3 1.708(6) . ?
C2 B11 1.629(7) . ?
C2 B6 1.678(6) . ?
C2 B7 1.692(6) . ?
C2 B3 1.695(7) . ?
C11 C12 1.497(6) . ?
C12 C13 1.495(5) . ?
B3 B7 1.750(8) . ?
B3 B4 1.761(8) . ?
B3 B8 1.765(8) . ?
B4 B9 1.728(8) . ?
B4 B5 1.749(8) . ?
B4 B8 1.760(8) . ?
B5 B9 1.755(8) . ?
B5 B6 1.756(6) . ?
B5 B10 1.758(9) . ?
B6 B10 1.758(6) . ?
B6 B11 1.780(7) . ?
B7 B11 1.703(10) . ?
B7 B8 1.735(8) . ?
B7 B12 1.744(10) . ?
B8 B12 1.705(9) . ?
B8 B9 1.743(8) . ?
B9 B12 1.723(8) . ?
B9 B10 1.740(9) . ?
B10 B12 1.735(10) . ?
B10 B11 1.760(9) . ?
B11 B12 1.757(7) . ?

loop_
_geom_angle_atom_site_label_1
_geom_angle_atom_site_label_2
_geom_angle_atom_site_label_3
_geom_angle
_geom_angle_site_symmetry_1
_geom_angle_site_symmetry_3
_geom_angle_publ_flag
C1 O1 C11 119.6(3) . . ?
O1 C1 C2 118.9(3) . . ?
O1 C1 B5 125.1(3) . . ?
C2 C1 B5 109.2(3) . . ?
O1 C1 B4 119.0(3) . . ?
C2 C1 B4 109.2(3) . . ?
B5 C1 B4 62.3(3) . . ?
O1 C1 B6 122.2(3) . . ?
C2 C1 B6 60.0(3) . . ?
B5 C1 B6 62.5(3) . . ?
B4 C1 B6 113.3(3) . . ?
O1 C1 B3 112.3(3) . . ?
C2 C1 B3 60.5(3) . . ?
B5 C1 B3 113.5(3) . . ?
B4 C1 B3 62.3(3) . . ?
B6 C1 B3 112.5(3) . . ?
B11 C2 C1 112.9(3) . . ?
B11 C2 B6 65.1(3) . . ?
C1 C2 B6 61.3(2) . . ?
B11 C2 B7 61.7(4) . . ?
C1 C2 B7 111.3(3) . . ?
B6 C2 B7 115.6(4) . . ?
B11 C2 B3 113.7(4) . . ?
C1 C2 B3 61.2(3) . . ?
B6 C2 B3 114.3(3) . . ?
B7 C2 B3 62.2(3) . . ?
O1 C11 C12 113.1(3) . . ?
O2 C12 C13 122.7(4) . . ?
O2 C12 C11 121.0(3) . . ?
C13 C12 C11 116.2(3) . . ?
C2 B3 C1 58.3(2) . . ?
C2 B3 B7 58.8(3) . . ?
C1 B3 B7 106.2(4) . . ?
C2 B3 B4 104.5(3) . . ?
C1 B3 B4 58.6(3) . . ?
B7 B3 B4 107.4(4) . . ?
C2 B3 B8 103.9(4) . . ?
C1 B3 B8 105.2(4) . . ?
B7 B3 B8 59.1(3) . . ?
B4 B3 B8 59.9(3) . . ?
C1 B4 B9 105.7(4) . . ?
C1 B4 B5 58.5(2) . . ?
B9 B4 B5 60.6(4) . . ?
C1 B4 B8 105.9(4) . . ?
B9 B4 B8 59.9(3) . . ?
B5 B4 B8 108.5(4) . . ?
C1 B4 B3 59.2(3) . . ?
B9 B4 B3 108.1(4) . . ?
B5 B4 B3 107.8(3) . . ?
B8 B4 B3 60.2(3) . . ?
C1 B5 B4 59.2(3) . . ?
C1 B5 B9 105.0(4) . . ?
B4 B5 B9 59.1(3) . . ?
C1 B5 B6 59.2(2) . . ?
B4 B5 B6 108.1(3) . . ?
B9 B5 B6 107.9(4) . . ?
C1 B5 B10 105.0(4) . . ?
B4 B5 B10 106.5(4) . . ?
B9 B5 B10 59.4(3) . . ?
B6 B5 B10 60.1(3) . . ?
C2 B6 C1 58.8(2) . . ?
C2 B6 B5 105.0(3) . . ?
C1 B6 B5 58.3(2) . . ?
C2 B6 B10 102.9(3) . . ?
C1 B6 B10 104.3(3) . . ?
B5 B6 B10 60.0(3) . . ?
C2 B6 B11 56.1(3) . . ?
C1 B6 B11 103.8(3) . . ?
B5 B6 B11 107.2(3) . . ?
B10 B6 B11 59.6(3) . . ?
C2 B7 B11 57.3(3) . . ?
C2 B7 B8 105.4(3) . . ?
B11 B7 B8 108.3(4) . . ?
C2 B7 B12 104.2(4) . . ?
B11 B7 B12 61.3(4) . . ?
B8 B7 B12 58.7(3) . . ?
C2 B7 B3 59.0(3) . . ?
B11 B7 B3 107.4(4) . . ?
B8 B7 B3 60.9(3) . . ?
B12 B7 B3 107.3(4) . . ?
B12 B8 B7 60.9(4) . . ?
B12 B8 B9 59.9(4) . . ?
B7 B8 B9 108.5(4) . . ?
B12 B8 B4 107.6(4) . . ?
B7 B8 B4 108.2(3) . . ?
B9 B8 B4 59.1(3) . . ?
B12 B8 B3 108.4(4) . . ?
B7 B8 B3 60.0(3) . . ?
B9 B8 B3 107.2(3) . . ?
B4 B8 B3 59.9(3) . . ?
B12 B9 B4 108.2(4) . . ?
B12 B9 B10 60.1(4) . . ?
B4 B9 B10 108.2(4) . . ?
B12 B9 B8 58.9(4) . . ?
B4 B9 B8 61.0(3) . . ?
B10 B9 B8 107.3(4) . . ?
B12 B9 B5 108.9(3) . . ?
B4 B9 B5 60.3(3) . . ?
B10 B9 B5 60.4(3) . . ?
B8 B9 B5 109.0(3) . . ?
B12 B10 B9 59.4(3) . . ?
B12 B10 B5 108.2(4) . . ?
B9 B10 B5 60.2(3) . . ?
B12 B10 B6 109.5(4) . . ?
B9 B10 B6 108.5(4) . . ?
B5 B10 B6 59.9(3) . . ?
B12 B10 B11 60.4(4) . . ?
B9 B10 B11 107.5(4) . . ?
B5 B10 B11 108.0(3) . . ?
B6 B10 B11 60.8(3) . . ?
C2 B11 B7 61.0(3) . . ?
C2 B11 B12 106.4(4) . . ?
B7 B11 B12 60.5(4) . . ?
C2 B11 B10 104.9(3) . . ?
B7 B11 B10 108.4(4) . . ?
B12 B11 B10 59.1(4) . . ?
C2 B11 B6 58.8(3) . . ?
B7 B11 B6 109.9(4) . . ?
B12 B11 B6 107.5(4) . . ?
B10 B11 B6 59.6(3) . . ?
B8 B12 B9 61.1(3) . . ?
B8 B12 B10 109.3(4) . . ?
B9 B12 B10 60.4(4) . . ?
B8 B12 B7 60.4(4) . . ?
B9 B12 B7 109.0(4) . . ?
B10 B12 B7 107.7(4) . . ?
B8 B12 B11 107.3(4) . . ?
B9 B12 B11 108.4(4) . . ?
B10 B12 B11 60.5(3) . . ?
B7 B12 B11 58.2(4) . . ?

_diffrn_measured_fraction_theta_max 0.995
_diffrn_reflns_theta_full        25.25
_diffrn_measured_fraction_theta_full 0.995
_refine_diff_density_max         0.301
_refine_diff_density_min         -0.258
_refine_diff_density_rms         0.077
####################################################################### 
# 
# This file contains crystal structure data downloaded from the 
# Cambridge Structural Database (CSD) hosted by the Cambridge 
# Crystallographic Data Centre (CCDC).
# 
# Full information about CCDC data access policies and citation 
# guidelines are available at http://www.ccdc.cam.ac.uk/access/V1 
# 
# Audit and citation data items may have been added by the CCDC. 
# Please retain this information to preserve the provenance of 
# this file and to allow appropriate attribution of the data. 
# 
#######################################################################

data_17
_database_code_depnum_ccdc_archive 'CCDC 1583057'
_audit_update_record             
;
2017-10-31 deposited with the CCDC.
2018-01-16 downloaded from the CCDC.
;

_audit_creation_method           SHELXL-2014/6
_chemical_name_systematic        ?
_chemical_name_common            ?
_chemical_melting_point          ?
_chemical_formula_moiety         ?
_chemical_formula_sum            'C6 H17 B10 N'
_chemical_formula_weight         211.30

loop_
_atom_type_symbol
_atom_type_description
_atom_type_scat_dispersion_real
_atom_type_scat_dispersion_imag
_atom_type_scat_source
C C 0.0033 0.0016 'International Tables Vol C Tables 4.2.6.8 and 6.1.1.4'
H H 0.0000 0.0000 'International Tables Vol C Tables 4.2.6.8 and 6.1.1.4'
B B 0.0013 0.0007 'International Tables Vol C Tables 4.2.6.8 and 6.1.1.4'
N N 0.0061 0.0033 'International Tables Vol C Tables 4.2.6.8 and 6.1.1.4'

_space_group_crystal_system      monoclinic
_space_group_IT_number           14
_space_group_name_H-M_alt        'P 21/n'
_space_group_name_Hall           '-P 2yn'

_shelx_space_group_comment       
;
The symmetry employed for this shelxl refinement is uniquely defined
by the following loop, which should always be used as a source of
symmetry information in preference to the above space-group names.
They are only intended as comments.
;

loop_
_space_group_symop_operation_xyz
'x, y, z'
'-x+1/2, y+1/2, -z+1/2'
'-x, -y, -z'
'x-1/2, -y-1/2, z-1/2'

_cell_length_a                   11.9424(13)
_cell_length_b                   8.5259(8)
_cell_length_c                   13.3359(12)
_cell_angle_alpha                90
_cell_angle_beta                 108.729(6)
_cell_angle_gamma                90
_cell_volume                     1286.0(2)
_cell_formula_units_Z            4
_cell_measurement_temperature    296(2)
_cell_measurement_reflns_used    63
_cell_measurement_theta_min      15
_cell_measurement_theta_max      15

_exptl_crystal_description       block
_exptl_crystal_colour            colourless
_exptl_crystal_density_meas      ?
_exptl_crystal_density_method    ?
_exptl_crystal_density_diffrn    1.091
_exptl_crystal_F_000             440
_exptl_transmission_factor_min   ?
_exptl_transmission_factor_max   ?
_exptl_crystal_size_max          0.400
_exptl_crystal_size_mid          0.300
_exptl_crystal_size_min          0.200
_exptl_absorpt_coefficient_mu    0.051
_shelx_estimated_absorpt_T_min   0.980
_shelx_estimated_absorpt_T_max   0.990
_exptl_absorpt_correction_type   multi-scan
_exptl_absorpt_correction_T_min  0.6834
_exptl_absorpt_correction_T_max  0.7456
_exptl_absorpt_process_details   ?
_exptl_absorpt_special_details   ?
_diffrn_ambient_temperature      296(2)
_diffrn_radiation_wavelength     0.71073
_diffrn_radiation_type           MoK\a
_diffrn_source                   ?
_diffrn_measurement_device_type  'BRUKER KAPPA APEXII DUO DIFFRACTOMETER'
_diffrn_measurement_method       'PHI & OMEGA SCAN'
_diffrn_detector_area_resol_mean ?
_diffrn_reflns_number            8033
_diffrn_reflns_av_unetI/netI     0.0490
_diffrn_reflns_av_R_equivalents  0.0488
_diffrn_reflns_limit_h_min       -14
_diffrn_reflns_limit_h_max       9
_diffrn_reflns_limit_k_min       -10
_diffrn_reflns_limit_k_max       10
_diffrn_reflns_limit_l_min       -12
_diffrn_reflns_limit_l_max       16
_diffrn_reflns_theta_min         1.994
_diffrn_reflns_theta_max         25.236
_diffrn_reflns_theta_full        25.242
_diffrn_measured_fraction_theta_max 0.996
_diffrn_measured_fraction_theta_full 0.996
_diffrn_reflns_Laue_measured_fraction_max 0.996
_diffrn_reflns_Laue_measured_fraction_full 0.996
_diffrn_reflns_point_group_measured_fraction_max 0.996
_diffrn_reflns_point_group_measured_fraction_full 0.996
_reflns_number_total             2315
_reflns_number_gt                1450
_reflns_threshold_expression     'I > 2\s(I)'
_reflns_Friedel_coverage         0.000
_reflns_Friedel_fraction_max     .
_reflns_Friedel_fraction_full    .

_reflns_special_details          
;
 Reflections were merged by SHELXL according to the crystal
 class for the calculation of statistics and refinement.
 
 _reflns_Friedel_fraction is defined as the number of unique
 Friedel pairs measured divided by the number that would be
 possible theoretically, ignoring centric projections and
 systematic absences.
;

_computing_data_collection       'BRUKER KAPPA APEXII DUO DIFFRACTOMETER'
_computing_cell_refinement       'BRUKER KAPPA APEXII DUO DIFFRACTOMETER'
_computing_data_reduction        'BRUKER KAPPA APEXII DUO DIFFRACTOMETER'
_computing_structure_solution    ?
_computing_structure_refinement  'SHELXL-2014/6 (Sheldrick, 2014)'
_computing_molecular_graphics    'BRUKER SHELXTL'
_computing_publication_material  'BRUKER SHELXTL'
_refine_special_details          ?
_refine_ls_structure_factor_coef Fsqd
_refine_ls_matrix_type           full
_refine_ls_weighting_scheme      calc
_refine_ls_weighting_details     
'w=1/[\s^2^(Fo^2^)+(0.1241P)^2^+0.6681P] where P=(Fo^2^+2Fc^2^)/3'
_atom_sites_solution_primary     ?
_atom_sites_solution_secondary   ?
_atom_sites_solution_hydrogens   geom
_refine_ls_hydrogen_treatment    constr
_refine_ls_extinction_method     none
_refine_ls_extinction_coef       .
_refine_ls_number_reflns         2315
_refine_ls_number_parameters     154
_refine_ls_number_restraints     0
_refine_ls_R_factor_all          0.1208
_refine_ls_R_factor_gt           0.0768
_refine_ls_wR_factor_ref         0.2534
_refine_ls_wR_factor_gt          0.2184
_refine_ls_goodness_of_fit_ref   1.065
_refine_ls_restrained_S_all      1.065
_refine_ls_shift/su_max          0.000
_refine_ls_shift/su_mean         0.000

loop_
_atom_site_label
_atom_site_type_symbol
_atom_site_fract_x
_atom_site_fract_y
_atom_site_fract_z
_atom_site_U_iso_or_equiv
_atom_site_adp_type
_atom_site_occupancy
_atom_site_site_symmetry_order
_atom_site_calc_flag
_atom_site_refinement_flags_posn
_atom_site_refinement_flags_adp
_atom_site_refinement_flags_occupancy
_atom_site_disorder_assembly
_atom_site_disorder_group
N3 N 0.1106(3) 1.0085(3) 0.3299(2) 0.0700(9) Uani 1 1 d . . . . .
C1 C -0.0312(3) 0.8520(3) 0.1995(2) 0.0457(8) Uani 1 1 d . . . . .
C2 C 0.0683(3) 0.8508(3) 0.3149(2) 0.0481(8) Uani 1 1 d . . . . .
C4 C 0.0479(3) 1.0950(4) 0.2425(3) 0.0664(10) Uani 1 1 d . . . . .
H4A H 0.0592 1.2023 0.2375 0.080 Uiso 1 1 calc R U . . .
C5 C -0.0308(3) 1.0136(3) 0.1653(2) 0.0542(9) Uani 1 1 d . . . . .
C11 C -0.1120(3) 1.0739(4) 0.0662(3) 0.0690(10) Uani 1 1 d . . . . .
H11A H -0.1579 0.9890 0.0262 0.103 Uiso 1 1 calc R U . . .
H11B H -0.1638 1.1498 0.0813 0.103 Uiso 1 1 calc R U . . .
H11C H -0.0677 1.1225 0.0260 0.103 Uiso 1 1 calc R U . . .
C12 C 0.1832(4) 1.0692(5) 0.4315(3) 0.0789(12) Uani 1 1 d . . . . .
H12A H 0.2168 0.9834 0.4781 0.118 Uiso 1 1 calc R U . . .
H12B H 0.2455 1.1325 0.4220 0.118 Uiso 1 1 calc R U . . .
H12C H 0.1354 1.1319 0.4617 0.118 Uiso 1 1 calc R U . . .
B3 B -0.0793(4) 0.8319(5) 0.3094(3) 0.0621(11) Uani 1 1 d . . . . .
H3 H -0.1309 0.9190 0.3367 0.075 Uiso 1 1 calc R U . . .
B4 B -0.1430(3) 0.7232(5) 0.1943(3) 0.0612(10) Uani 1 1 d . . . . .
H4 H -0.2360 0.7409 0.1463 0.073 Uiso 1 1 calc R U . . .
B5 B -0.0326(3) 0.6792(4) 0.1344(3) 0.0548(10) Uani 1 1 d . . . . .
H5 H -0.0551 0.6689 0.0480 0.066 Uiso 1 1 calc R U . . .
B6 B 0.1035(3) 0.7595(4) 0.2121(3) 0.0508(9) Uani 1 1 d . . . . .
H6 H 0.1699 0.7996 0.1767 0.061 Uiso 1 1 calc R U . . .
B7 B 0.0342(4) 0.7232(5) 0.3990(3) 0.0650(11) Uani 1 1 d . . . . .
H7 H 0.0571 0.7414 0.4849 0.078 Uiso 1 1 calc R U . . .
B8 B -0.0994(4) 0.6314(5) 0.3211(4) 0.0738(13) Uani 1 1 d . . . . .
H8 H -0.1641 0.5847 0.3562 0.089 Uiso 1 1 calc R U . . .
B9 B -0.0731(4) 0.5377(5) 0.2132(3) 0.0649(11) Uani 1 1 d . . . . .
H9 H -0.1219 0.4314 0.1775 0.078 Uiso 1 1 calc R U . . .
B10 B 0.0775(4) 0.5615(4) 0.2255(3) 0.0610(10) Uani 1 1 d . . . . .
H10 H 0.1265 0.4700 0.1989 0.073 Uiso 1 1 calc R U . . .
B11 B 0.1447(3) 0.6793(4) 0.3397(3) 0.0601(11) Uani 1 1 d . . . . .
H11 H 0.2384 0.6690 0.3877 0.072 Uiso 1 1 calc R U . . .
B12 B 0.0372(4) 0.5373(5) 0.3412(3) 0.0694(12) Uani 1 1 d . . . . .
H12 H 0.0613 0.4310 0.3901 0.083 Uiso 1 1 calc R U . . .

loop_
_atom_site_aniso_label
_atom_site_aniso_U_11
_atom_site_aniso_U_22
_atom_site_aniso_U_33
_atom_site_aniso_U_23
_atom_site_aniso_U_13
_atom_site_aniso_U_12
N3 0.079(2) 0.0531(17) 0.0583(17) 0.0005(13) -0.0046(15) -0.0083(15)
C1 0.0454(17) 0.0456(16) 0.0374(15) 0.0010(12) 0.0008(13) 0.0025(13)
C2 0.0494(18) 0.0451(16) 0.0401(16) 0.0037(12) 0.0008(13) -0.0005(13)
C4 0.086(3) 0.0393(17) 0.064(2) 0.0102(16) 0.0097(19) 0.0041(17)
C5 0.067(2) 0.0388(16) 0.0410(16) 0.0055(13) -0.0039(14) 0.0045(14)
C11 0.074(2) 0.067(2) 0.059(2) 0.0145(17) 0.0118(18) 0.0175(19)
C12 0.096(3) 0.072(3) 0.056(2) -0.0162(18) 0.007(2) -0.014(2)
B3 0.057(2) 0.071(3) 0.061(2) 0.0003(19) 0.0237(19) 0.0025(19)
B4 0.041(2) 0.064(2) 0.071(2) -0.002(2) 0.0071(18) -0.0038(17)
B5 0.060(2) 0.049(2) 0.050(2) -0.0026(16) 0.0095(18) -0.0028(17)
B6 0.047(2) 0.050(2) 0.054(2) 0.0028(16) 0.0155(16) 0.0026(16)
B7 0.079(3) 0.069(3) 0.042(2) 0.0127(18) 0.0133(19) -0.006(2)
B8 0.072(3) 0.076(3) 0.080(3) 0.009(2) 0.034(2) -0.017(2)
B9 0.063(2) 0.048(2) 0.077(3) 0.0007(19) 0.012(2) -0.0130(18)
B10 0.063(2) 0.046(2) 0.071(3) 0.0027(18) 0.017(2) 0.0071(17)
B11 0.052(2) 0.050(2) 0.065(2) 0.0160(18) -0.0003(18) 0.0055(17)
B12 0.079(3) 0.051(2) 0.072(3) 0.020(2) 0.016(2) -0.006(2)

_geom_special_details            
;
 All esds (except the esd in the dihedral angle between two l.s. planes)
 are estimated using the full covariance matrix.  The cell esds are taken
 into account individually in the estimation of esds in distances, angles
 and torsion angles; correlations between esds in cell parameters are only
 used when they are defined by crystal symmetry.  An approximate (isotropic)
 treatment of cell esds is used for estimating esds involving l.s. planes.
;

loop_
_geom_bond_atom_site_label_1
_geom_bond_atom_site_label_2
_geom_bond_distance
_geom_bond_site_symmetry_2
_geom_bond_publ_flag
N3 C4 1.379(4) . ?
N3 C2 1.427(4) . ?
N3 C12 1.450(4) . ?
C1 C5 1.451(4) . ?
C1 C2 1.614(4) . ?
C1 B5 1.707(5) . ?
C1 B4 1.713(5) . ?
C1 B3 1.746(5) . ?
C1 B6 1.750(4) . ?
C2 B11 1.699(5) . ?
C2 B7 1.703(5) . ?
C2 B6 1.741(5) . ?
C2 B3 1.748(5) . ?
C4 C5 1.343(4) . ?
C5 C11 1.458(4) . ?
B3 B8 1.740(6) . ?
B3 B4 1.745(6) . ?
B3 B7 1.756(6) . ?
B4 B9 1.768(6) . ?
B4 B8 1.782(6) . ?
B4 B5 1.787(6) . ?
B5 B6 1.761(5) . ?
B5 B9 1.767(5) . ?
B5 B10 1.785(5) . ?
B6 B10 1.736(5) . ?
B6 B11 1.751(5) . ?
B7 B12 1.768(6) . ?
B7 B8 1.781(6) . ?
B7 B11 1.783(6) . ?
B8 B9 1.759(6) . ?
B8 B12 1.759(7) . ?
B9 B10 1.765(6) . ?
B9 B12 1.790(6) . ?
B10 B12 1.769(6) . ?
B10 B11 1.785(5) . ?
B11 B12 1.769(6) . ?

loop_
_geom_angle_atom_site_label_1
_geom_angle_atom_site_label_2
_geom_angle_atom_site_label_3
_geom_angle
_geom_angle_site_symmetry_1
_geom_angle_site_symmetry_3
_geom_angle_publ_flag
C4 N3 C2 108.3(3) . . ?
C4 N3 C12 126.7(3) . . ?
C2 N3 C12 123.0(3) . . ?
C5 C1 C2 103.3(2) . . ?
C5 C1 B5 131.3(3) . . ?
C2 C1 B5 111.3(2) . . ?
C5 C1 B4 132.6(3) . . ?
C2 C1 B4 111.1(2) . . ?
B5 C1 B4 63.0(2) . . ?
C5 C1 B3 113.1(3) . . ?
C2 C1 B3 62.5(2) . . ?
B5 C1 B3 112.9(3) . . ?
B4 C1 B3 60.6(2) . . ?
C5 C1 B6 111.3(3) . . ?
C2 C1 B6 62.18(18) . . ?
B5 C1 B6 61.2(2) . . ?
B4 C1 B6 113.3(2) . . ?
B3 C1 B6 114.5(2) . . ?
N3 C2 C1 104.2(2) . . ?
N3 C2 B11 129.8(3) . . ?
C1 C2 B11 112.1(2) . . ?
N3 C2 B7 131.2(3) . . ?
C1 C2 B7 111.9(2) . . ?
B11 C2 B7 63.2(2) . . ?
N3 C2 B6 111.5(3) . . ?
C1 C2 B6 62.75(18) . . ?
B11 C2 B6 61.2(2) . . ?
B7 C2 B6 113.7(2) . . ?
N3 C2 B3 113.6(3) . . ?
C1 C2 B3 62.4(2) . . ?
B11 C2 B3 113.6(3) . . ?
B7 C2 B3 61.2(2) . . ?
B6 C2 B3 114.9(2) . . ?
C5 C4 N3 115.3(3) . . ?
C4 C5 C1 108.7(3) . . ?
C4 C5 C11 127.6(3) . . ?
C1 C5 C11 123.4(3) . . ?
B8 B3 B4 61.5(2) . . ?
B8 B3 C1 105.3(3) . . ?
B4 B3 C1 58.8(2) . . ?
B8 B3 C2 104.7(3) . . ?
B4 B3 C2 103.6(3) . . ?
C1 B3 C2 55.04(18) . . ?
B8 B3 B7 61.3(3) . . ?
B4 B3 B7 110.0(3) . . ?
C1 B3 B7 103.5(3) . . ?
C2 B3 B7 58.2(2) . . ?
C1 B4 B3 60.6(2) . . ?
C1 B4 B9 104.0(3) . . ?
B3 B4 B9 107.3(3) . . ?
C1 B4 B8 104.8(3) . . ?
B3 B4 B8 59.1(2) . . ?
B9 B4 B8 59.4(2) . . ?
C1 B4 B5 58.4(2) . . ?
B3 B4 B5 109.2(3) . . ?
B9 B4 B5 59.6(2) . . ?
B8 B4 B5 107.4(3) . . ?
C1 B5 B6 60.59(19) . . ?
C1 B5 B9 104.3(3) . . ?
B6 B5 B9 107.0(3) . . ?
C1 B5 B10 104.7(2) . . ?
B6 B5 B10 58.6(2) . . ?
B9 B5 B10 59.6(2) . . ?
C1 B5 B4 58.7(2) . . ?
B6 B5 B4 109.2(3) . . ?
B9 B5 B4 59.7(2) . . ?
B10 B5 B4 107.6(3) . . ?
B10 B6 C2 104.9(3) . . ?
B10 B6 C1 105.0(3) . . ?
C2 B6 C1 55.07(17) . . ?
B10 B6 B11 61.6(2) . . ?
C2 B6 B11 58.21(19) . . ?
C1 B6 B11 103.4(2) . . ?
B10 B6 B5 61.4(2) . . ?
C2 B6 B5 103.1(2) . . ?
C1 B6 B5 58.18(19) . . ?
B11 B6 B5 109.8(3) . . ?
C2 B7 B3 60.7(2) . . ?
C2 B7 B12 104.0(3) . . ?
B3 B7 B12 107.2(3) . . ?
C2 B7 B8 104.8(3) . . ?
B3 B7 B8 58.9(2) . . ?
B12 B7 B8 59.4(3) . . ?
C2 B7 B11 58.3(2) . . ?
B3 B7 B11 109.1(3) . . ?
B12 B7 B11 59.8(2) . . ?
B8 B7 B11 107.5(3) . . ?
B3 B8 B9 107.9(3) . . ?
B3 B8 B12 108.3(3) . . ?
B9 B8 B12 61.2(3) . . ?
B3 B8 B7 59.8(2) . . ?
B9 B8 B7 108.4(3) . . ?
B12 B8 B7 59.9(3) . . ?
B3 B8 B4 59.4(2) . . ?
B9 B8 B4 59.9(2) . . ?
B12 B8 B4 108.6(3) . . ?
B7 B8 B4 107.2(3) . . ?
B8 B9 B10 108.4(3) . . ?
B8 B9 B5 109.3(3) . . ?
B10 B9 B5 60.7(2) . . ?
B8 B9 B4 60.7(2) . . ?
B10 B9 B4 109.3(3) . . ?
B5 B9 B4 60.7(2) . . ?
B8 B9 B12 59.4(2) . . ?
B10 B9 B12 59.7(2) . . ?
B5 B9 B12 108.1(3) . . ?
B4 B9 B12 107.9(3) . . ?
B6 B10 B9 108.2(3) . . ?
B6 B10 B12 108.1(3) . . ?
B9 B10 B12 60.9(2) . . ?
B6 B10 B11 59.6(2) . . ?
B9 B10 B11 108.0(3) . . ?
B12 B10 B11 59.7(2) . . ?
B6 B10 B5 60.0(2) . . ?
B9 B10 B5 59.7(2) . . ?
B12 B10 B5 108.2(3) . . ?
B11 B10 B5 107.2(3) . . ?
C2 B11 B6 60.61(19) . . ?
C2 B11 B12 104.2(3) . . ?
B6 B11 B12 107.4(3) . . ?
C2 B11 B7 58.5(2) . . ?
B6 B11 B7 109.4(3) . . ?
B12 B11 B7 59.7(2) . . ?
C2 B11 B10 104.6(2) . . ?
B6 B11 B10 58.8(2) . . ?
B12 B11 B10 59.7(2) . . ?
B7 B11 B10 107.6(3) . . ?
B8 B12 B7 60.7(3) . . ?
B8 B12 B10 108.2(3) . . ?
B7 B12 B10 109.0(3) . . ?
B8 B12 B11 109.1(3) . . ?
B7 B12 B11 60.5(2) . . ?
B10 B12 B11 60.6(2) . . ?
B8 B12 B9 59.4(2) . . ?
B7 B12 B9 107.6(3) . . ?
B10 B12 B9 59.4(2) . . ?
B11 B12 B9 107.6(3) . . ?

_refine_diff_density_max         0.283
_refine_diff_density_min         -0.227
_refine_diff_density_rms         0.044

_shelxl_version_number           2014/6

_shelx_res_file                  
;
TITL P in P2(1)/n
CELL 0.71073  11.94240   8.52590  13.33590  90.0000 108.7289  90.0000
ZERR    4.00   0.00130   0.00080   0.00120   0.0000   0.0061   0.0000
LATT 1
SYMM 0.5-X, 0.5+Y, 0.5-Z
SFAC C  H  B  N
UNIT 24 68 40 4
REM C6 H17 B10 N
REM APEXII BLOCK COLOURLESS
OMIT -3 50.5
SIZE 0.40 0.30 0.20
L.S. 4
ACTA
FMAP 2
PLAN 20
TEMP 23.000
WGHT    0.124100    0.668100
FVAR       0.24942
N3    4    0.110595    1.008469    0.329867    11.00000    0.07938    0.05313 =
         0.05830    0.00053   -0.00464   -0.00831
C1    1   -0.031180    0.852049    0.199535    11.00000    0.04535    0.04557 =
         0.03735    0.00101    0.00077    0.00251
C2    1    0.068298    0.850799    0.314929    11.00000    0.04940    0.04510 =
         0.04006    0.00372    0.00081   -0.00053
C4    1    0.047852    1.095034    0.242544    11.00000    0.08593    0.03928 =
         0.06373    0.01024    0.00967    0.00412
AFIX  43
H4A   2    0.059226    1.202277    0.237485    11.00000   -1.20000
AFIX   0
C5    1   -0.030848    1.013600    0.165300    11.00000    0.06740    0.03878 =
         0.04102    0.00546   -0.00389    0.00446
C11   1   -0.111991    1.073860    0.066236    11.00000    0.07389    0.06723 =
         0.05895    0.01449    0.01183    0.01752
AFIX  33
H11A  2   -0.157923    0.988994    0.026181    11.00000   -1.50000
H11B  2   -0.163770    1.149789    0.081301    11.00000   -1.50000
H11C  2   -0.067702    1.122470    0.026005    11.00000   -1.50000
AFIX   0
C12   1    0.183240    1.069185    0.431520    11.00000    0.09588    0.07248 =
         0.05563   -0.01621    0.00657   -0.01385
AFIX  33
H12A  2    0.216816    0.983418    0.478115    11.00000   -1.50000
H12B  2    0.245547    1.132463    0.421992    11.00000   -1.50000
H12C  2    0.135447    1.131867    0.461746    11.00000   -1.50000
AFIX   0
B3    3   -0.079284    0.831873    0.309407    11.00000    0.05743    0.07118 =
         0.06100    0.00025    0.02368    0.00246
AFIX 153
H3    2   -0.130932    0.919048    0.336733    11.00000   -1.20000
AFIX   0
B4    3   -0.143012    0.723180    0.194273    11.00000    0.04085    0.06381 =
         0.07116   -0.00160    0.00713   -0.00380
AFIX 153
H4    2   -0.236033    0.740949    0.146291    11.00000   -1.20000
AFIX   0
B5    3   -0.032612    0.679247    0.134415    11.00000    0.06048    0.04863 =
         0.04955   -0.00261    0.00946   -0.00280
AFIX 153
H5    2   -0.055127    0.668906    0.047970    11.00000   -1.20000
AFIX   0
B6    3    0.103490    0.759492    0.212123    11.00000    0.04730    0.05026 =
         0.05411    0.00283    0.01546    0.00264
AFIX 153
H6    2    0.169949    0.799608    0.176744    11.00000   -1.20000
AFIX   0
B7    3    0.034208    0.723206    0.399044    11.00000    0.07883    0.06934 =
         0.04247    0.01271    0.01328   -0.00622
AFIX 153
H7    2    0.057062    0.741390    0.484942    11.00000   -1.20000
AFIX   0
B8    3   -0.099358    0.631417    0.321054    11.00000    0.07191    0.07645 =
         0.07999    0.00866    0.03405   -0.01749
AFIX 153
H8    2   -0.164135    0.584707    0.356222    11.00000   -1.20000
AFIX   0
B9    3   -0.073122    0.537741    0.213235    11.00000    0.06283    0.04782 =
         0.07681    0.00072    0.01233   -0.01297
AFIX 153
H9    2   -0.121942    0.431418    0.177545    11.00000   -1.20000
AFIX   0
B10   3    0.077505    0.561471    0.225514    11.00000    0.06325    0.04550 =
         0.07073    0.00266    0.01661    0.00709
AFIX 153
H10   2    0.126497    0.469971    0.198915    11.00000   -1.20000
AFIX   0
B11   3    0.144691    0.679285    0.339685    11.00000    0.05183    0.04965 =
         0.06502    0.01600   -0.00031    0.00548
AFIX 153
H11   2    0.238404    0.668992    0.387694    11.00000   -1.20000
AFIX   0
B12   3    0.037193    0.537276    0.341175    11.00000    0.07917    0.05115 =
         0.07168    0.02000    0.01576   -0.00589
AFIX 153
H12   2    0.061333    0.430961    0.390125    11.00000   -1.20000

AFIX   0
HKLF 4

REM  P in P2(1)/n
REM R1 =  0.0768 for    1450 Fo > 4sig(Fo)  and  0.1208 for all    2315 data
REM    154 parameters refined using      0 restraints

END

WGHT      0.1241      0.6694

REM Highest difference peak  0.283,  deepest hole -0.227,  1-sigma level  0.044
Q1    1  -0.0963  1.0085 -0.0014  11.00000  0.05    0.28
Q2    1  -0.1963  1.0474  0.0616  11.00000  0.05    0.28
Q3    1  -0.0808  1.0095  0.1950  11.00000  0.05    0.26
Q4    1  -0.0875  1.1978  0.0654  11.00000  0.05    0.24
Q5    1   0.1378  1.0379  0.4805  11.00000  0.05    0.23
Q6    1   0.1874  1.1918  0.4254  11.00000  0.05    0.21
Q7    1   0.2751  0.9992  0.4431  11.00000  0.05    0.19
Q8    1   0.1370  0.8583  0.1822  11.00000  0.05    0.19
Q9    1  -0.0131  1.0568  0.1803  11.00000  0.05    0.18
Q10   1   0.0795  0.5759  0.3061  11.00000  0.05    0.16
Q11   1  -0.1005  0.9589  0.3220  11.00000  0.05    0.15
Q12   1  -0.0550  0.7069  0.3560  11.00000  0.05    0.15
Q13   1   0.2363  0.7242  0.3683  11.00000  0.05    0.14
Q14   1  -0.0222  0.5636  0.1892  11.00000  0.05    0.13
Q15   1   0.0153  0.8469  0.2523  11.00000  0.05    0.13
Q16   1   0.0151  0.9995  0.1668  11.00000  0.05    0.13
Q17   1   0.0487  0.6535  0.1759  11.00000  0.05    0.12
Q18   1  -0.0824  0.8048  0.1808  11.00000  0.05    0.12
Q19   1  -0.1146  0.7447  0.2688  11.00000  0.05    0.12
Q20   1  -0.0437  0.5661  0.2959  11.00000  0.05    0.12
;
_shelx_res_checksum              96638
####################################################################### 
# 
# This file contains crystal structure data downloaded from the 
# Cambridge Structural Database (CSD) hosted by the Cambridge 
# Crystallographic Data Centre (CCDC).
# 
# Full information about CCDC data access policies and citation 
# guidelines are available at http://www.ccdc.cam.ac.uk/access/V1 
# 
# Audit and citation data items may have been added by the CCDC. 
# Please retain this information to preserve the provenance of 
# this file and to allow appropriate attribution of the data. 
# 
#######################################################################

data_20
_database_code_depnum_ccdc_archive 'CCDC 1583058'
_audit_update_record             
;
2017-10-31 deposited with the CCDC.
2018-01-16 downloaded from the CCDC.
;

_audit_creation_method           SHELXL-2014/6
_chemical_name_systematic        ?
_chemical_name_common            ?
_chemical_melting_point          ?
_chemical_formula_moiety         ?
_chemical_formula_sum            'C14 H19 B10 N'
_chemical_formula_weight         309.40

loop_
_atom_type_symbol
_atom_type_description
_atom_type_scat_dispersion_real
_atom_type_scat_dispersion_imag
_atom_type_scat_source
C C 0.0033 0.0016 'International Tables Vol C Tables 4.2.6.8 and 6.1.1.4'
H H 0.0000 0.0000 'International Tables Vol C Tables 4.2.6.8 and 6.1.1.4'
B B 0.0013 0.0007 'International Tables Vol C Tables 4.2.6.8 and 6.1.1.4'
N N 0.0061 0.0033 'International Tables Vol C Tables 4.2.6.8 and 6.1.1.4'

_space_group_crystal_system      triclinic
_space_group_IT_number           2
_space_group_name_H-M_alt        'P -1'
_space_group_name_Hall           '-P 1'

_shelx_space_group_comment       
;
The symmetry employed for this shelxl refinement is uniquely defined
by the following loop, which should always be used as a source of
symmetry information in preference to the above space-group names.
They are only intended as comments.
;

loop_
_space_group_symop_operation_xyz
'x, y, z'
'-x, -y, -z'

_cell_length_a                   8.9977(4)
_cell_length_b                   9.8055(5)
_cell_length_c                   11.2475(7)
_cell_angle_alpha                87.610(2)
_cell_angle_beta                 66.4692(16)
_cell_angle_gamma                73.9029(15)
_cell_volume                     871.46(8)
_cell_formula_units_Z            2
_cell_measurement_temperature    296(2)
_cell_measurement_reflns_used    140
_cell_measurement_theta_min      15
_cell_measurement_theta_max      15

_exptl_crystal_description       block
_exptl_crystal_colour            colourless
_exptl_crystal_density_meas      ?
_exptl_crystal_density_method    ?
_exptl_crystal_density_diffrn    1.179
_exptl_crystal_F_000             320
_exptl_transmission_factor_min   ?
_exptl_transmission_factor_max   ?
_exptl_crystal_size_max          0.500
_exptl_crystal_size_mid          0.400
_exptl_crystal_size_min          0.300
_exptl_absorpt_coefficient_mu    0.059
_shelx_estimated_absorpt_T_min   0.971
_shelx_estimated_absorpt_T_max   0.982
_exptl_absorpt_correction_type   multi-scan
_exptl_absorpt_correction_T_min  0.6817
_exptl_absorpt_correction_T_max  0.7456
_exptl_absorpt_process_details   ?
_exptl_absorpt_special_details   ?
_diffrn_ambient_temperature      296(2)
_diffrn_radiation_wavelength     0.71073
_diffrn_radiation_type           MoK\a
_diffrn_source                   ?
_diffrn_measurement_device_type  'BRUKER D8VENTURE DIFFRACTOMETER'
_diffrn_measurement_method       'PHI & OMEGA SCAN'
_diffrn_detector_area_resol_mean ?
_diffrn_reflns_number            31658
_diffrn_reflns_av_unetI/netI     0.0286
_diffrn_reflns_av_R_equivalents  0.0523
_diffrn_reflns_limit_h_min       -10
_diffrn_reflns_limit_h_max       10
_diffrn_reflns_limit_k_min       -11
_diffrn_reflns_limit_k_max       11
_diffrn_reflns_limit_l_min       -13
_diffrn_reflns_limit_l_max       13
_diffrn_reflns_theta_min         2.537
_diffrn_reflns_theta_max         25.249
_diffrn_reflns_theta_full        25.242
_diffrn_measured_fraction_theta_max 0.999
_diffrn_measured_fraction_theta_full 0.999
_diffrn_reflns_Laue_measured_fraction_max 0.999
_diffrn_reflns_Laue_measured_fraction_full 0.999
_diffrn_reflns_point_group_measured_fraction_max 0.999
_diffrn_reflns_point_group_measured_fraction_full 0.999
_reflns_number_total             3165
_reflns_number_gt                2397
_reflns_threshold_expression     'I > 2\s(I)'
_reflns_Friedel_coverage         0.000
_reflns_Friedel_fraction_max     .
_reflns_Friedel_fraction_full    .

_reflns_special_details          
;
 Reflections were merged by SHELXL according to the crystal
 class for the calculation of statistics and refinement.
 
 _reflns_Friedel_fraction is defined as the number of unique
 Friedel pairs measured divided by the number that would be
 possible theoretically, ignoring centric projections and
 systematic absences.
;

_computing_data_collection       'BRUKER D8VENTURE DIFFRACTOMETER'
_computing_cell_refinement       'BRUKER D8VENTURE DIFFRACTOMETER'
_computing_data_reduction        'BRUKER D8VENTURE DIFFRACTOMETER'
_computing_structure_solution    ?
_computing_structure_refinement  'SHELXL-2014/6 (Sheldrick, 2014)'
_computing_molecular_graphics    'BRUKER SHELXTL'
_computing_publication_material  'BRUKER SHELXTL'
_refine_special_details          ?
_refine_ls_structure_factor_coef Fsqd
_refine_ls_matrix_type           full
_refine_ls_weighting_scheme      calc
_refine_ls_weighting_details     
'w=1/[\s^2^(Fo^2^)+(0.0740P)^2^+0.9712P] where P=(Fo^2^+2Fc^2^)/3'
_atom_sites_solution_primary     ?
_atom_sites_solution_secondary   ?
_atom_sites_solution_hydrogens   geom
_refine_ls_hydrogen_treatment    constr
_refine_ls_extinction_method     none
_refine_ls_extinction_coef       .
_refine_ls_number_reflns         3165
_refine_ls_number_parameters     226
_refine_ls_number_restraints     0
_refine_ls_R_factor_all          0.0928
_refine_ls_R_factor_gt           0.0702
_refine_ls_wR_factor_ref         0.2136
_refine_ls_wR_factor_gt          0.2005
_refine_ls_goodness_of_fit_ref   1.185
_refine_ls_restrained_S_all      1.185
_refine_ls_shift/su_max          0.002
_refine_ls_shift/su_mean         0.000

loop_
_atom_site_label
_atom_site_type_symbol
_atom_site_fract_x
_atom_site_fract_y
_atom_site_fract_z
_atom_site_U_iso_or_equiv
_atom_site_adp_type
_atom_site_occupancy
_atom_site_site_symmetry_order
_atom_site_calc_flag
_atom_site_refinement_flags_posn
_atom_site_refinement_flags_adp
_atom_site_refinement_flags_occupancy
_atom_site_disorder_assembly
_atom_site_disorder_group
N3 N 0.0031(3) 0.9850(2) 0.3133(2) 0.0359(6) Uani 1 1 d . . . . .
C1 C 0.2298(4) 0.7793(3) 0.1877(3) 0.0338(7) Uani 1 1 d . . . . .
C2 C 0.0281(4) 0.8427(3) 0.2696(3) 0.0328(7) Uani 1 1 d . . . . .
C4 C 0.1597(4) 1.0157(3) 0.2670(3) 0.0344(7) Uani 1 1 d . . . . .
C5 C 0.2950(4) 0.8993(3) 0.1970(3) 0.0344(7) Uani 1 1 d . . . . .
C11 C 0.4599(4) 0.9062(4) 0.1513(3) 0.0450(8) Uani 1 1 d . . . . .
H11A H 0.5502 0.8275 0.1068 0.054 Uiso 1 1 calc R U . . .
C12 C 0.4867(4) 1.0327(4) 0.1733(4) 0.0504(9) Uani 1 1 d . . . . .
H12A H 0.5965 1.0398 0.1428 0.061 Uiso 1 1 calc R U . . .
C13 C 0.3528(4) 1.1487(4) 0.2402(3) 0.0470(8) Uani 1 1 d . . . . .
H13A H 0.3742 1.2330 0.2536 0.056 Uiso 1 1 calc R U . . .
C14 C 0.1881(4) 1.1429(3) 0.2875(3) 0.0412(8) Uani 1 1 d . . . . .
H14A H 0.0985 1.2220 0.3320 0.049 Uiso 1 1 calc R U . . .
C15 C -0.1569(4) 1.0905(3) 0.3508(3) 0.0327(7) Uani 1 1 d . . . . .
C16 C -0.2917(4) 1.0777(3) 0.4614(3) 0.0419(8) Uani 1 1 d . . . . .
H16A H -0.2799 0.9991 0.5097 0.050 Uiso 1 1 calc R U . . .
C17 C -0.4435(4) 1.1817(4) 0.5000(4) 0.0541(9) Uani 1 1 d . . . . .
H17A H -0.5347 1.1730 0.5743 0.065 Uiso 1 1 calc R U . . .
C18 C -0.4619(4) 1.2991(4) 0.4292(4) 0.0602(11) Uani 1 1 d . . . . .
H18A H -0.5644 1.3700 0.4563 0.072 Uiso 1 1 calc R U . . .
C19 C -0.3278(5) 1.3101(4) 0.3190(4) 0.0613(11) Uani 1 1 d . . . . .
H19A H -0.3397 1.3887 0.2708 0.074 Uiso 1 1 calc R U . . .
C20 C -0.1753(4) 1.2058(3) 0.2785(3) 0.0460(8) Uani 1 1 d . . . . .
H20A H -0.0852 1.2133 0.2027 0.055 Uiso 1 1 calc R U . . .
B3 B 0.1031(5) 0.8187(4) 0.1001(3) 0.0396(8) Uani 1 1 d . . . . .
H3 H 0.1006 0.9037 0.0333 0.047 Uiso 1 1 calc R U . . .
B4 B 0.2758(5) 0.6651(4) 0.0590(4) 0.0447(9) Uani 1 1 d . . . . .
H4 H 0.3862 0.6510 -0.0342 0.054 Uiso 1 1 calc R U . . .
B5 B 0.2993(5) 0.6022(4) 0.2042(4) 0.0452(9) Uani 1 1 d . . . . .
H5 H 0.4244 0.5484 0.2035 0.054 Uiso 1 1 calc R U . . .
B6 B 0.1403(4) 0.7150(4) 0.3394(3) 0.0368(8) Uani 1 1 d . . . . .
H6 H 0.1616 0.7335 0.4264 0.044 Uiso 1 1 calc R U . . .
B7 B -0.0827(5) 0.7788(4) 0.2051(4) 0.0434(9) Uani 1 1 d . . . . .
H7 H -0.2067 0.8394 0.2073 0.052 Uiso 1 1 calc R U . . .
B8 B 0.0749(6) 0.6575(4) 0.0710(4) 0.0491(10) Uani 1 1 d . . . . .
H8 H 0.0533 0.6354 -0.0149 0.059 Uiso 1 1 calc R U . . .
B9 B 0.1962(5) 0.5225(4) 0.1326(4) 0.0501(10) Uani 1 1 d . . . . .
H9 H 0.2542 0.4135 0.0857 0.060 Uiso 1 1 calc R U . . .
B10 B 0.1117(5) 0.5553(4) 0.3042(4) 0.0479(10) Uani 1 1 d . . . . .
H10 H 0.1141 0.4672 0.3679 0.057 Uiso 1 1 calc R U . . .
B11 B -0.0594(5) 0.7141(4) 0.3503(4) 0.0399(8) Uani 1 1 d . . . . .
H11 H -0.1681 0.7329 0.4450 0.048 Uiso 1 1 calc R U . . .
B12 B -0.0280(5) 0.5930(4) 0.2236(4) 0.0487(10) Uani 1 1 d . . . . .
H12 H -0.1171 0.5307 0.2362 0.058 Uiso 1 1 calc R U . . .

loop_
_atom_site_aniso_label
_atom_site_aniso_U_11
_atom_site_aniso_U_22
_atom_site_aniso_U_33
_atom_site_aniso_U_23
_atom_site_aniso_U_13
_atom_site_aniso_U_12
N3 0.0304(13) 0.0254(12) 0.0481(15) -0.0011(11) -0.0122(11) -0.0074(10)
C1 0.0335(16) 0.0298(15) 0.0333(16) 0.0009(12) -0.0107(13) -0.0057(12)
C2 0.0321(15) 0.0262(14) 0.0358(16) 0.0014(12) -0.0101(13) -0.0070(12)
C4 0.0332(16) 0.0311(15) 0.0396(17) 0.0056(13) -0.0146(13) -0.0109(12)
C5 0.0320(16) 0.0336(16) 0.0360(16) 0.0050(13) -0.0125(13) -0.0092(12)
C11 0.0321(17) 0.0469(19) 0.050(2) 0.0090(15) -0.0133(15) -0.0087(14)
C12 0.0378(18) 0.059(2) 0.064(2) 0.0197(18) -0.0242(17) -0.0255(17)
C13 0.053(2) 0.0420(18) 0.060(2) 0.0140(16) -0.0299(18) -0.0251(16)
C14 0.0428(18) 0.0311(16) 0.050(2) 0.0038(14) -0.0206(15) -0.0093(13)
C15 0.0313(15) 0.0277(14) 0.0379(16) -0.0022(12) -0.0138(13) -0.0062(12)
C16 0.0391(18) 0.0423(18) 0.0433(19) 0.0060(14) -0.0156(15) -0.0121(14)
C17 0.0333(18) 0.059(2) 0.058(2) -0.0054(18) -0.0078(16) -0.0100(16)
C18 0.0363(19) 0.043(2) 0.094(3) -0.009(2) -0.025(2) 0.0003(16)
C19 0.053(2) 0.0376(19) 0.094(3) 0.0186(19) -0.035(2) -0.0077(16)
C20 0.0410(18) 0.0417(18) 0.052(2) 0.0142(15) -0.0170(16) -0.0102(15)
B3 0.046(2) 0.042(2) 0.0363(19) 0.0064(16) -0.0205(17) -0.0154(16)
B4 0.051(2) 0.041(2) 0.0322(19) -0.0046(16) -0.0071(17) -0.0120(17)
B5 0.049(2) 0.0283(18) 0.049(2) -0.0019(16) -0.0173(18) 0.0010(16)
B6 0.045(2) 0.0310(17) 0.0325(18) 0.0076(14) -0.0155(16) -0.0082(15)
B7 0.044(2) 0.039(2) 0.054(2) 0.0068(17) -0.0240(18) -0.0169(16)
B8 0.068(3) 0.045(2) 0.042(2) 0.0016(17) -0.025(2) -0.023(2)
B9 0.064(3) 0.0322(19) 0.048(2) -0.0036(17) -0.017(2) -0.0120(18)
B10 0.068(3) 0.0287(18) 0.046(2) 0.0058(16) -0.021(2) -0.0155(18)
B11 0.046(2) 0.0328(18) 0.039(2) 0.0048(15) -0.0106(16) -0.0179(16)
B12 0.061(3) 0.036(2) 0.052(2) 0.0012(17) -0.019(2) -0.0240(18)

_geom_special_details            
;
 All esds (except the esd in the dihedral angle between two l.s. planes)
 are estimated using the full covariance matrix.  The cell esds are taken
 into account individually in the estimation of esds in distances, angles
 and torsion angles; correlations between esds in cell parameters are only
 used when they are defined by crystal symmetry.  An approximate (isotropic)
 treatment of cell esds is used for estimating esds involving l.s. planes.
;

loop_
_geom_bond_atom_site_label_1
_geom_bond_atom_site_label_2
_geom_bond_distance
_geom_bond_site_symmetry_2
_geom_bond_publ_flag
N3 C4 1.408(4) . ?
N3 C2 1.426(4) . ?
N3 C15 1.431(4) . ?
C1 C5 1.476(4) . ?
C1 C2 1.617(4) . ?
C1 B5 1.705(4) . ?
C1 B4 1.709(5) . ?
C1 B3 1.744(5) . ?
C1 B6 1.747(4) . ?
C2 B7 1.696(5) . ?
C2 B11 1.708(4) . ?
C2 B6 1.748(4) . ?
C2 B3 1.751(5) . ?
C4 C14 1.386(4) . ?
C4 C5 1.394(4) . ?
C5 C11 1.384(4) . ?
C11 C12 1.377(5) . ?
C12 C13 1.378(5) . ?
C13 C14 1.377(4) . ?
C15 C20 1.376(4) . ?
C15 C16 1.379(4) . ?
C16 C17 1.373(4) . ?
C17 C18 1.382(5) . ?
C18 C19 1.368(6) . ?
C19 C20 1.378(5) . ?
B3 B8 1.733(5) . ?
B3 B4 1.756(5) . ?
B3 B7 1.758(5) . ?
B4 B9 1.771(5) . ?
B4 B8 1.780(6) . ?
B4 B5 1.792(6) . ?
B5 B6 1.763(5) . ?
B5 B9 1.782(6) . ?
B5 B10 1.788(6) . ?
B6 B10 1.741(5) . ?
B6 B11 1.754(5) . ?
B7 B12 1.777(5) . ?
B7 B8 1.791(6) . ?
B7 B11 1.796(5) . ?
B8 B9 1.774(6) . ?
B8 B12 1.779(6) . ?
B9 B10 1.776(6) . ?
B9 B12 1.798(6) . ?
B10 B12 1.778(6) . ?
B10 B11 1.779(5) . ?
B11 B12 1.777(5) . ?

loop_
_geom_angle_atom_site_label_1
_geom_angle_atom_site_label_2
_geom_angle_atom_site_label_3
_geom_angle
_geom_angle_site_symmetry_1
_geom_angle_site_symmetry_3
_geom_angle_publ_flag
C4 N3 C2 109.6(2) . . ?
C4 N3 C15 124.2(2) . . ?
C2 N3 C15 121.9(2) . . ?
C5 C1 C2 103.0(2) . . ?
C5 C1 B5 131.4(3) . . ?
C2 C1 B5 111.9(2) . . ?
C5 C1 B4 131.5(3) . . ?
C2 C1 B4 111.8(2) . . ?
B5 C1 B4 63.3(2) . . ?
C5 C1 B3 111.7(2) . . ?
C2 C1 B3 62.67(19) . . ?
B5 C1 B3 114.0(2) . . ?
B4 C1 B3 61.1(2) . . ?
C5 C1 B6 111.7(2) . . ?
C2 C1 B6 62.46(18) . . ?
B5 C1 B6 61.4(2) . . ?
B4 C1 B6 114.0(2) . . ?
B3 C1 B6 115.3(2) . . ?
N3 C2 C1 105.5(2) . . ?
N3 C2 B7 129.5(3) . . ?
C1 C2 B7 111.6(2) . . ?
N3 C2 B11 130.1(2) . . ?
C1 C2 B11 111.4(2) . . ?
B7 C2 B11 63.7(2) . . ?
N3 C2 B6 112.9(2) . . ?
C1 C2 B6 62.41(18) . . ?
B7 C2 B6 114.1(2) . . ?
B11 C2 B6 60.98(19) . . ?
N3 C2 B3 112.5(2) . . ?
C1 C2 B3 62.19(18) . . ?
B7 C2 B3 61.3(2) . . ?
B11 C2 B3 113.9(2) . . ?
B6 C2 B3 114.8(2) . . ?
C14 C4 C5 120.3(3) . . ?
C14 C4 N3 127.1(3) . . ?
C5 C4 N3 112.6(2) . . ?
C11 C5 C4 121.0(3) . . ?
C11 C5 C1 129.8(3) . . ?
C4 C5 C1 109.2(2) . . ?
C12 C11 C5 118.2(3) . . ?
C11 C12 C13 120.9(3) . . ?
C14 C13 C12 121.6(3) . . ?
C13 C14 C4 118.1(3) . . ?
C20 C15 C16 120.1(3) . . ?
C20 C15 N3 120.2(3) . . ?
C16 C15 N3 119.6(3) . . ?
C17 C16 C15 119.6(3) . . ?
C16 C17 C18 120.6(3) . . ?
C19 C18 C17 119.3(3) . . ?
C18 C19 C20 120.7(3) . . ?
C15 C20 C19 119.7(3) . . ?
B8 B3 C1 105.0(3) . . ?
B8 B3 C2 104.9(2) . . ?
C1 B3 C2 55.14(17) . . ?
B8 B3 B4 61.4(2) . . ?
C1 B3 B4 58.46(19) . . ?
C2 B3 B4 103.5(2) . . ?
B8 B3 B7 61.7(2) . . ?
C1 B3 B7 103.0(2) . . ?
C2 B3 B7 57.79(19) . . ?
B4 B3 B7 109.9(3) . . ?
C1 B4 B3 60.40(19) . . ?
C1 B4 B9 104.0(3) . . ?
B3 B4 B9 107.4(3) . . ?
C1 B4 B8 104.4(3) . . ?
B3 B4 B8 58.7(2) . . ?
B9 B4 B8 59.9(2) . . ?
C1 B4 B5 58.22(19) . . ?
B3 B4 B5 109.2(3) . . ?
B9 B4 B5 60.0(2) . . ?
B8 B4 B5 108.0(3) . . ?
C1 B5 B6 60.49(18) . . ?
C1 B5 B9 103.7(3) . . ?
B6 B5 B9 107.2(3) . . ?
C1 B5 B10 104.3(3) . . ?
B6 B5 B10 58.7(2) . . ?
B9 B5 B10 59.7(2) . . ?
C1 B5 B4 58.45(19) . . ?
B6 B5 B4 109.2(3) . . ?
B9 B5 B4 59.4(2) . . ?
B10 B5 B4 107.4(3) . . ?
B10 B6 C1 104.6(2) . . ?
B10 B6 C2 104.7(3) . . ?
C1 B6 C2 55.12(16) . . ?
B10 B6 B11 61.2(2) . . ?
C1 B6 B11 103.4(2) . . ?
C2 B6 B11 58.39(18) . . ?
B10 B6 B5 61.4(2) . . ?
C1 B6 B5 58.10(19) . . ?
C2 B6 B5 103.3(2) . . ?
B11 B6 B5 109.7(3) . . ?
C2 B7 B3 60.89(19) . . ?
C2 B7 B12 104.3(3) . . ?
B3 B7 B12 107.2(3) . . ?
C2 B7 B8 104.7(3) . . ?
B3 B7 B8 58.4(2) . . ?
B12 B7 B8 59.8(2) . . ?
C2 B7 B11 58.49(19) . . ?
B3 B7 B11 109.4(3) . . ?
B12 B7 B11 59.6(2) . . ?
B8 B7 B11 107.6(3) . . ?
B3 B8 B9 108.3(3) . . ?
B3 B8 B12 108.3(3) . . ?
B9 B8 B12 60.8(2) . . ?
B3 B8 B4 60.0(2) . . ?
B9 B8 B4 59.8(2) . . ?
B12 B8 B4 108.2(3) . . ?
B3 B8 B7 59.8(2) . . ?
B9 B8 B7 108.0(3) . . ?
B12 B8 B7 59.7(2) . . ?
B4 B8 B7 107.3(3) . . ?
B4 B9 B8 60.3(2) . . ?
B4 B9 B10 108.9(3) . . ?
B8 B9 B10 108.3(3) . . ?
B4 B9 B5 60.6(2) . . ?
B8 B9 B5 108.8(3) . . ?
B10 B9 B5 60.4(2) . . ?
B4 B9 B12 107.8(3) . . ?
B8 B9 B12 59.8(2) . . ?
B10 B9 B12 59.7(2) . . ?
B5 B9 B12 107.8(3) . . ?
B6 B10 B9 108.4(3) . . ?
B6 B10 B12 108.2(3) . . ?
B9 B10 B12 60.8(2) . . ?
B6 B10 B11 59.8(2) . . ?
B9 B10 B11 108.4(3) . . ?
B12 B10 B11 59.9(2) . . ?
B6 B10 B5 59.9(2) . . ?
B9 B10 B5 60.0(2) . . ?
B12 B10 B5 108.3(3) . . ?
B11 B10 B5 107.5(2) . . ?
C2 B11 B6 60.63(18) . . ?
C2 B11 B12 103.8(3) . . ?
B6 B11 B12 107.7(3) . . ?
C2 B11 B10 104.7(3) . . ?
B6 B11 B10 59.0(2) . . ?
B12 B11 B10 60.0(2) . . ?
C2 B11 B7 57.81(19) . . ?
B6 B11 B7 108.9(2) . . ?
B12 B11 B7 59.7(2) . . ?
B10 B11 B7 107.7(3) . . ?
B11 B12 B7 60.7(2) . . ?
B11 B12 B10 60.0(2) . . ?
B7 B12 B10 108.6(3) . . ?
B11 B12 B8 109.0(3) . . ?
B7 B12 B8 60.5(2) . . ?
B10 B12 B8 108.0(3) . . ?
B11 B12 B9 107.5(3) . . ?
B7 B12 B9 107.6(3) . . ?
B10 B12 B9 59.5(2) . . ?
B8 B12 B9 59.5(2) . . ?

_refine_diff_density_max         0.299
_refine_diff_density_min         -0.290
_refine_diff_density_rms         0.057

_shelxl_version_number           2014/6

_shelx_res_file                  
;
TITL P in P-1
CELL 0.71073   8.99770   9.80550  11.24750  87.6102  66.4692  73.9029
ZERR    2.00   0.00040   0.00050   0.00072   0.0023   0.0016   0.0015
LATT 1
SFAC C  H  B  N
UNIT 28 38 20 2
REM C14 H19 B10 N
REM D8VENTURE BLOCK COLOURLESS
OMIT -3 50.5
omit 0   1   0
SIZE 0.50 0.40 0.30
L.S. 4
ACTA
FMAP 2
PLAN 20
TEMP 23

WGHT    0.074000    0.971200
FVAR       0.43156
N3    4    0.003130    0.984972    0.313341    11.00000    0.03040    0.02541 =
         0.04810   -0.00114   -0.01215   -0.00738
C1    1    0.229813    0.779313    0.187694    11.00000    0.03352    0.02982 =
         0.03330    0.00091   -0.01074   -0.00568
C2    1    0.028118    0.842742    0.269577    11.00000    0.03207    0.02621 =
         0.03582    0.00143   -0.01011   -0.00703
C4    1    0.159693    1.015683    0.267049    11.00000    0.03315    0.03111 =
         0.03958    0.00565   -0.01456   -0.01085
C5    1    0.294957    0.899295    0.196961    11.00000    0.03200    0.03360 =
         0.03599    0.00501   -0.01245   -0.00920
C11   1    0.459911    0.906174    0.151256    11.00000    0.03209    0.04690 =
         0.05046    0.00904   -0.01328   -0.00866
AFIX  43
H11A  2    0.550227    0.827543    0.106848    11.00000   -1.20000
AFIX   0
C12   1    0.486656    1.032667    0.173339    11.00000    0.03785    0.05891 =
         0.06433    0.01970   -0.02420   -0.02548
AFIX  43
H12A  2    0.596480    1.039846    0.142760    11.00000   -1.20000
AFIX   0
C13   1    0.352794    1.148737    0.240160    11.00000    0.05296    0.04204 =
         0.05982    0.01404   -0.02990   -0.02508
AFIX  43
H13A  2    0.374170    1.233040    0.253587    11.00000   -1.20000
AFIX   0
C14   1    0.188096    1.142880    0.287539    11.00000    0.04283    0.03114 =
         0.05043    0.00377   -0.02062   -0.00931
AFIX  43
H14A  2    0.098537    1.221975    0.331990    11.00000   -1.20000
AFIX   0
C15   1   -0.156869    1.090512    0.350836    11.00000    0.03134    0.02773 =
         0.03789   -0.00217   -0.01384   -0.00621
C16   1   -0.291709    1.077724    0.461443    11.00000    0.03915    0.04227 =
         0.04328    0.00596   -0.01556   -0.01212
AFIX  43
H16A  2   -0.279882    0.999142    0.509658    11.00000   -1.20000
AFIX   0
C17   1   -0.443505    1.181678    0.499962    11.00000    0.03330    0.05901 =
         0.05828   -0.00544   -0.00780   -0.01002
AFIX  43
H17A  2   -0.534736    1.172986    0.574291    11.00000   -1.20000
AFIX   0
C18   1   -0.461908    1.299147    0.429223    11.00000    0.03628    0.04349 =
         0.09368   -0.00856   -0.02544    0.00031
AFIX  43
H18A  2   -0.564449    1.370045    0.456301    11.00000   -1.20000
AFIX   0
C19   1   -0.327771    1.310079    0.318972    11.00000    0.05345    0.03756 =
         0.09392    0.01860   -0.03550   -0.00771
AFIX  43
H19A  2   -0.339668    1.388714    0.270828    11.00000   -1.20000
AFIX   0
C20   1   -0.175257    1.205809    0.278529    11.00000    0.04097    0.04167 =
         0.05176    0.01417   -0.01699   -0.01025
AFIX  43
H20A  2   -0.085180    1.213292    0.202750    11.00000   -1.20000
AFIX   0
B3    3    0.103128    0.818708    0.100105    11.00000    0.04590    0.04192 =
         0.03633    0.00637   -0.02047   -0.01544
AFIX 153
H3    2    0.100650    0.903717    0.033345    11.00000   -1.20000
AFIX   0
B4    3    0.275816    0.665067    0.059033    11.00000    0.05138    0.04081 =
         0.03218   -0.00463   -0.00706   -0.01203
AFIX 153
H4    2    0.386231    0.650957   -0.034213    11.00000   -1.20000
AFIX   0
B5    3    0.299326    0.602193    0.204219    11.00000    0.04861    0.02829 =
         0.04886   -0.00188   -0.01725    0.00102
AFIX 153
H5    2    0.424447    0.548372    0.203539    11.00000   -1.20000
AFIX   0
B6    3    0.140341    0.714986    0.339416    11.00000    0.04456    0.03098 =
         0.03253    0.00758   -0.01546   -0.00816
AFIX 153
H6    2    0.161588    0.733489    0.426399    11.00000   -1.20000
AFIX   0
B7    3   -0.082722    0.778809    0.205091    11.00000    0.04421    0.03868 =
         0.05429    0.00685   -0.02396   -0.01694
AFIX 153
H7    2   -0.206719    0.839363    0.207265    11.00000   -1.20000
AFIX   0
B8    3    0.074936    0.657467    0.071038    11.00000    0.06789    0.04545 =
         0.04179    0.00159   -0.02501   -0.02342
AFIX 153
H8    2    0.053338    0.635388   -0.014913    11.00000   -1.20000
AFIX   0
B9    3    0.196183    0.522477    0.132554    11.00000    0.06407    0.03217 =
         0.04770   -0.00361   -0.01680   -0.01198
AFIX 153
H9    2    0.254152    0.413497    0.085712    11.00000   -1.20000
AFIX   0
B10   3    0.111687    0.555317    0.304214    11.00000    0.06758    0.02869 =
         0.04595    0.00583   -0.02064   -0.01549
AFIX 153
H10   2    0.114090    0.467244    0.367914    11.00000   -1.20000
AFIX   0
B11   3   -0.059380    0.714149    0.350296    11.00000    0.04577    0.03278 =
         0.03904    0.00476   -0.01061   -0.01792
AFIX 153
H11   2   -0.168138    0.732856    0.444980    11.00000   -1.20000
AFIX   0
B12   3   -0.027975    0.592980    0.223573    11.00000    0.06130    0.03633 =
         0.05163    0.00118   -0.01900   -0.02395
AFIX 153
H12   2   -0.117102    0.530679    0.236187    11.00000   -1.20000

AFIX   0
HKLF 4

REM  P in P-1
REM R1 =  0.0702 for    2397 Fo > 4sig(Fo)  and  0.0928 for all    3165 data
REM    226 parameters refined using      0 restraints

END

WGHT      0.0712      1.0126

REM Highest difference peak  0.299,  deepest hole -0.290,  1-sigma level  0.057
Q1    1   0.0956  0.9373  0.0842  11.00000  0.05    0.30
Q2    1   0.5992  0.9976  0.3077  11.00000  0.05    0.25
Q3    1  -0.2989  0.9046  0.1778  11.00000  0.05    0.25
Q4    1   0.0175  1.2061  0.2927  11.00000  0.05    0.21
Q5    1  -0.2591  0.7223  0.3454  11.00000  0.05    0.21
Q6    1   0.4887  0.6591  0.0601  11.00000  0.05    0.20
Q7    1   0.3600  0.7221  0.3446  11.00000  0.05    0.20
Q8    1  -0.5493  1.2738  0.6548  11.00000  0.05    0.20
Q9    1   0.1532  0.7803  0.4021  11.00000  0.05    0.20
Q10   1  -0.2198  0.9916  0.2911  11.00000  0.05    0.20
Q11   1  -0.1063  0.9046  0.1710  11.00000  0.05    0.20
Q12   1  -0.2557  0.6037  0.2034  11.00000  0.05    0.20
Q13   1   0.5235  0.5934  0.2025  11.00000  0.05    0.19
Q14   1   0.5164  0.8087  0.0828  11.00000  0.05    0.19
Q15   1  -0.3800  1.1820  0.2808  11.00000  0.05    0.18
Q16   1  -0.0519  0.9071  0.5174  11.00000  0.05    0.18
Q17   1   0.4555  0.5978  0.3164  11.00000  0.05    0.18
Q18   1   0.3068  0.3479 -0.0665  11.00000  0.05    0.18
Q19   1  -0.1394  0.5629  0.3019  11.00000  0.05    0.18
Q20   1   0.4210  1.2048  0.2915  11.00000  0.05    0.18
;
_shelx_res_checksum              33824
####################################################################### 
# 
# This file contains crystal structure data downloaded from the 
# Cambridge Structural Database (CSD) hosted by the Cambridge 
# Crystallographic Data Centre (CCDC).
# 
# Full information about CCDC data access policies and citation 
# guidelines are available at http://www.ccdc.cam.ac.uk/access/V1 
# 
# Audit and citation data items may have been added by the CCDC. 
# Please retain this information to preserve the provenance of 
# this file and to allow appropriate attribution of the data. 
# 
#######################################################################

data_4
_database_code_depnum_ccdc_archive 'CCDC 1583054'
_audit_update_record             
;
2017-10-31 deposited with the CCDC.
2018-01-16 downloaded from the CCDC.
;

_audit_creation_method           SHELXL-2014/6
_chemical_name_systematic        ?
_chemical_name_common            ?
_chemical_melting_point          ?
_chemical_formula_moiety         ?
_chemical_formula_sum            'C36 H67 B10 Li O10'
_chemical_formula_weight         774.93

loop_
_atom_type_symbol
_atom_type_description
_atom_type_scat_dispersion_real
_atom_type_scat_dispersion_imag
_atom_type_scat_source
C C 0.0033 0.0016 'International Tables Vol C Tables 4.2.6.8 and 6.1.1.4'
H H 0.0000 0.0000 'International Tables Vol C Tables 4.2.6.8 and 6.1.1.4'
Li Li -0.0003 0.0001 'International Tables Vol C Tables 4.2.6.8 and 6.1.1.4'
B B 0.0013 0.0007 'International Tables Vol C Tables 4.2.6.8 and 6.1.1.4'
O O 0.0106 0.0060 'International Tables Vol C Tables 4.2.6.8 and 6.1.1.4'

_space_group_crystal_system      triclinic
_space_group_IT_number           2
_space_group_name_H-M_alt        'P -1'
_space_group_name_Hall           '-P 1'

_shelx_space_group_comment       
;
The symmetry employed for this shelxl refinement is uniquely defined
by the following loop, which should always be used as a source of
symmetry information in preference to the above space-group names.
They are only intended as comments.
;

loop_
_space_group_symop_operation_xyz
'x, y, z'
'-x, -y, -z'

_cell_length_a                   11.9668(12)
_cell_length_b                   12.4954(12)
_cell_length_c                   14.9348(15)
_cell_angle_alpha                87.270(6)
_cell_angle_beta                 75.356(6)
_cell_angle_gamma                88.638(6)
_cell_volume                     2158.0(4)
_cell_formula_units_Z            2
_cell_measurement_temperature    173(2)
_cell_measurement_reflns_used    101
_cell_measurement_theta_min      15
_cell_measurement_theta_max      15

_exptl_crystal_description       block
_exptl_crystal_colour            colourless
_exptl_crystal_density_meas      ?
_exptl_crystal_density_method    ?
_exptl_crystal_density_diffrn    1.193
_exptl_crystal_F_000             832
_exptl_transmission_factor_min   ?
_exptl_transmission_factor_max   ?
_exptl_crystal_size_max          0.400
_exptl_crystal_size_mid          0.300
_exptl_crystal_size_min          0.200
_exptl_absorpt_coefficient_mu    0.079
_shelx_estimated_absorpt_T_min   0.969
_shelx_estimated_absorpt_T_max   0.984
_exptl_absorpt_correction_type   multi-scan
_exptl_absorpt_correction_T_min  0.6412
_exptl_absorpt_correction_T_max  0.7456
_exptl_absorpt_process_details   ?
_exptl_absorpt_special_details   ?
_diffrn_ambient_temperature      173(2)
_diffrn_radiation_wavelength     0.71073
_diffrn_radiation_type           MoK\a
_diffrn_source                   ?
_diffrn_measurement_device_type  'BRUKER KAPPA APEXII DUO DIFFRACTOMETER'
_diffrn_measurement_method       'PHI & OMEGA SCAN'
_diffrn_detector_area_resol_mean ?
_diffrn_reflns_number            46157
_diffrn_reflns_av_unetI/netI     0.0978
_diffrn_reflns_av_R_equivalents  0.0893
_diffrn_reflns_limit_h_min       -14
_diffrn_reflns_limit_h_max       11
_diffrn_reflns_limit_k_min       -14
_diffrn_reflns_limit_k_max       14
_diffrn_reflns_limit_l_min       -17
_diffrn_reflns_limit_l_max       17
_diffrn_reflns_theta_min         1.632
_diffrn_reflns_theta_max         25.249
_diffrn_reflns_theta_full        25.242
_diffrn_measured_fraction_theta_max 0.973
_diffrn_measured_fraction_theta_full 0.973
_diffrn_reflns_Laue_measured_fraction_max 0.973
_diffrn_reflns_Laue_measured_fraction_full 0.973
_diffrn_reflns_point_group_measured_fraction_max 0.973
_diffrn_reflns_point_group_measured_fraction_full 0.973
_reflns_number_total             7589
_reflns_number_gt                4001
_reflns_threshold_expression     'I > 2\s(I)'
_reflns_Friedel_coverage         0.000
_reflns_Friedel_fraction_max     .
_reflns_Friedel_fraction_full    .

_reflns_special_details          
;
 Reflections were merged by SHELXL according to the crystal
 class for the calculation of statistics and refinement.
 
 _reflns_Friedel_fraction is defined as the number of unique
 Friedel pairs measured divided by the number that would be
 possible theoretically, ignoring centric projections and
 systematic absences.
;

_computing_data_collection       'BRUKER KAPPA APEXII DUO DIFFRACTOMETER'
_computing_cell_refinement       'BRUKER KAPPA APEXII DUO DIFFRACTOMETER'
_computing_data_reduction        'BRUKER KAPPA APEXII DUO DIFFRACTOMETER'
_computing_structure_solution    ?
_computing_structure_refinement  'SHELXL-2014/6 (Sheldrick, 2014)'
_computing_molecular_graphics    'BRUKER SHELXTL'
_computing_publication_material  'BRUKER SHELXTL'
_refine_special_details          ?
_refine_ls_structure_factor_coef Fsqd
_refine_ls_matrix_type           full
_refine_ls_weighting_scheme      calc
_refine_ls_weighting_details     
'w=1/[\s^2^(Fo^2^)+(0.1343P)^2^+5.7855P] where P=(Fo^2^+2Fc^2^)/3'
_atom_sites_solution_primary     ?
_atom_sites_solution_secondary   ?
_atom_sites_solution_hydrogens   geom
_refine_ls_hydrogen_treatment    constr
_refine_ls_extinction_method     none
_refine_ls_extinction_coef       .
_refine_ls_number_reflns         7589
_refine_ls_number_parameters     514
_refine_ls_number_restraints     10
_refine_ls_R_factor_all          0.1902
_refine_ls_R_factor_gt           0.1105
_refine_ls_wR_factor_ref         0.3299
_refine_ls_wR_factor_gt          0.2813
_refine_ls_goodness_of_fit_ref   1.055
_refine_ls_restrained_S_all      1.067
_refine_ls_shift/su_max          0.000
_refine_ls_shift/su_mean         0.000

loop_
_atom_site_label
_atom_site_type_symbol
_atom_site_fract_x
_atom_site_fract_y
_atom_site_fract_z
_atom_site_U_iso_or_equiv
_atom_site_adp_type
_atom_site_occupancy
_atom_site_site_symmetry_order
_atom_site_calc_flag
_atom_site_refinement_flags_posn
_atom_site_refinement_flags_adp
_atom_site_refinement_flags_occupancy
_atom_site_disorder_assembly
_atom_site_disorder_group
Li1 Li 0.1677(6) 0.1391(6) 0.2440(5) 0.0256(17) Uani 1 1 d . . . . .
C1 C 0.6025(4) 0.6782(4) 0.3501(3) 0.0291(11) Uani 1 1 d . . . . .
C2 C 0.6582(4) 0.7610(4) 0.2616(3) 0.0259(11) Uani 1 1 d . . . . .
C3 C 0.6217(4) 0.8685(4) 0.2984(3) 0.0257(11) Uani 1 1 d . . . . .
C4 C 0.5561(4) 0.8512(4) 0.3901(3) 0.0270(11) Uani 1 1 d . . . . .
H4A H 0.5240 0.9093 0.4274 0.032 Uiso 1 1 calc R U . . .
C5 C 0.5404(4) 0.7477(4) 0.4234(3) 0.0295(11) Uani 1 1 d . . . . .
C11 C 0.4695(5) 0.7042(5) 0.5138(4) 0.0459(15) Uani 1 1 d . . . . .
H11A H 0.4767 0.6259 0.5164 0.069 Uiso 1 1 calc R U . . .
H11B H 0.4966 0.7332 0.5643 0.069 Uiso 1 1 calc R U . . .
H11C H 0.3884 0.7248 0.5204 0.069 Uiso 1 1 calc R U . . .
C12 C 0.6545(4) 0.9683(4) 0.2490(3) 0.0237(11) Uani 1 1 d . . . . .
C13 C 0.7054(4) 0.9788(4) 0.1533(3) 0.0273(11) Uani 1 1 d . . . . .
H13A H 0.7204 0.9160 0.1186 0.033 Uiso 1 1 calc R U . . .
C14 C 0.7343(4) 1.0767(4) 0.1078(4) 0.0338(12) Uani 1 1 d . . . . .
H14A H 0.7689 1.0797 0.0431 0.041 Uiso 1 1 calc R U . . .
C15 C 0.7138(4) 1.1711(4) 0.1551(4) 0.0325(12) Uani 1 1 d . . . . .
H15A H 0.7338 1.2386 0.1238 0.039 Uiso 1 1 calc R U . . .
C16 C 0.6630(4) 1.1637(4) 0.2496(4) 0.0302(12) Uani 1 1 d . . . . .
H16A H 0.6469 1.2273 0.2831 0.036 Uiso 1 1 calc R U . . .
C17 C 0.6352(4) 1.0657(4) 0.2960(4) 0.0278(11) Uani 1 1 d . . . . .
H17A H 0.6024 1.0636 0.3610 0.033 Uiso 1 1 calc R U . . .
C21 C 0.3685(7) 0.3073(7) 0.2377(8) 0.108(4) Uani 1 1 d . . . . .
H21A H 0.4264 0.2618 0.2590 0.129 Uiso 1 1 calc R U . . .
H21B H 0.3861 0.3831 0.2439 0.129 Uiso 1 1 calc R U . . .
C22 C 0.3752(7) 0.2888(6) 0.1439(6) 0.078(2) Uani 1 1 d . . . . .
H22A H 0.4563 0.2980 0.1078 0.094 Uiso 1 1 calc R U . . .
H22B H 0.3278 0.3440 0.1203 0.094 Uiso 1 1 calc R U . . .
C23 C 0.4261(6) 0.1055(7) 0.1161(6) 0.080(2) Uani 1 1 d . . . . .
H23A H 0.4754 0.1178 0.1587 0.096 Uiso 1 1 calc R U . . .
H23B H 0.4750 0.1102 0.0519 0.096 Uiso 1 1 calc R U . . .
C24 C 0.3765(6) 0.0024(6) 0.1356(6) 0.074(2) Uani 1 1 d . . . . .
H24A H 0.4388 -0.0510 0.1359 0.089 Uiso 1 1 calc R U . . .
H24B H 0.3408 -0.0146 0.0850 0.089 Uiso 1 1 calc R U . . .
C25 C 0.3356(7) -0.0409(6) 0.2972(5) 0.073(2) Uani 1 1 d . . . . .
H25A H 0.4086 -0.0028 0.2924 0.088 Uiso 1 1 calc R U . . .
H25B H 0.3530 -0.1188 0.2951 0.088 Uiso 1 1 calc R U . . .
C26 C 0.2566(6) -0.0188(6) 0.3813(5) 0.074(2) Uani 1 1 d . . . . .
H26A H 0.2948 -0.0342 0.4322 0.089 Uiso 1 1 calc R U . . .
H26B H 0.1910 -0.0684 0.3907 0.089 Uiso 1 1 calc R U . . .
C27 C 0.2802(8) 0.1610(8) 0.4170(6) 0.087(3) Uani 1 1 d . . . . .
H27A H 0.3625 0.1444 0.3888 0.104 Uiso 1 1 calc R U . . .
H27B H 0.2671 0.1544 0.4852 0.104 Uiso 1 1 calc R U . . .
C28 C 0.2542(8) 0.2662(7) 0.3903(6) 0.089(3) Uani 1 1 d . . . . .
H28A H 0.3095 0.3153 0.4060 0.107 Uiso 1 1 calc R U . . .
H28B H 0.1760 0.2857 0.4273 0.107 Uiso 1 1 calc R U . . .
C29 C 0.0922(8) 0.2349(7) 0.0723(6) 0.087(3) Uani 1 1 d . . . . .
H29A H 0.0359 0.2795 0.0482 0.104 Uiso 1 1 calc R U . . .
H29B H 0.1692 0.2469 0.0295 0.104 Uiso 1 1 calc R U . . .
C30 C 0.0641(8) 0.1275(7) 0.0698(5) 0.084(3) Uani 1 1 d . . . . .
H30A H 0.0880 0.1054 0.0048 0.100 Uiso 1 1 calc R U . . .
H30B H -0.0208 0.1203 0.0912 0.100 Uiso 1 1 calc R U . . .
C31 C 0.0514(6) -0.0358(6) 0.1564(6) 0.077(2) Uani 1 1 d . . . . .
H31A H 0.1061 -0.0960 0.1586 0.092 Uiso 1 1 calc R U . . .
H31B H 0.0079 -0.0525 0.1106 0.092 Uiso 1 1 calc R U . . .
C32 C -0.0283(9) -0.0304(8) 0.2455(6) 0.111(4) Uani 1 1 d . . . . .
H32A H -0.0951 0.0156 0.2403 0.133 Uiso 1 1 calc R U . . .
H32B H -0.0573 -0.1030 0.2673 0.133 Uiso 1 1 calc R U . . .
C33 C -0.0615(6) 0.0566(7) 0.3869(6) 0.089(3) Uani 1 1 d . . . . .
H33A H -0.1313 0.0116 0.4013 0.106 Uiso 1 1 calc R U . . .
H33B H -0.0289 0.0514 0.4416 0.106 Uiso 1 1 calc R U . . .
C34 C -0.0960(7) 0.1632(7) 0.3750(6) 0.088(3) Uani 1 1 d . . . . .
H34A H -0.1428 0.1683 0.3289 0.105 Uiso 1 1 calc R U . . .
H34B H -0.1439 0.1890 0.4344 0.105 Uiso 1 1 calc R U . . .
C35 C -0.0224(8) 0.3263(7) 0.2988(6) 0.091(3) Uani 1 1 d . . . . .
H35A H -0.1026 0.3495 0.3278 0.110 Uiso 1 1 calc R U . . .
H35B H 0.0298 0.3815 0.3102 0.110 Uiso 1 1 calc R U . . .
C36 C -0.0092(7) 0.3226(6) 0.2043(6) 0.082(3) Uani 1 1 d . . . . .
H36A H -0.0106 0.3965 0.1776 0.099 Uiso 1 1 calc R U . . .
H36B H -0.0750 0.2838 0.1927 0.099 Uiso 1 1 calc R U . . .
C37 C 0.1271(7) 0.6369(7) 0.0681(7) 0.104(3) Uani 1 1 d D . . . .
H37A H 0.1262 0.6265 0.0030 0.125 Uiso 1 1 calc R U . . .
H37B H 0.0466 0.6362 0.1067 0.125 Uiso 1 1 calc R U . . .
C38 C 0.1970(7) 0.5523(6) 0.1011(6) 0.089(3) Uani 1 1 d D . . . .
H38A H 0.1921 0.4835 0.0721 0.107 Uiso 1 1 calc R U . . .
H38B H 0.1728 0.5414 0.1693 0.107 Uiso 1 1 calc R U . . .
C39 C 0.3169(6) 0.5981(6) 0.0696(8) 0.108(3) Uani 1 1 d D . . . .
H39A H 0.3678 0.5672 0.1074 0.130 Uiso 1 1 calc R U . . .
H39B H 0.3520 0.5848 0.0036 0.130 Uiso 1 1 calc R U . . .
C40 C 0.2961(8) 0.7162(6) 0.0845(7) 0.105(3) Uani 1 1 d D . . . .
H40A H 0.3027 0.7341 0.1468 0.126 Uiso 1 1 calc R U . . .
H40B H 0.3520 0.7594 0.0373 0.126 Uiso 1 1 calc R U . . .
O9 O 0.7824(10) 0.3964(12) 0.6101(12) 0.287(9) Uani 1 1 d D . . . .
C41 C 0.8136(9) 0.2866(10) 0.6234(12) 0.160(5) Uani 1 1 d D . . . .
H41A H 0.7934 0.2423 0.5766 0.192 Uiso 1 1 calc R U . . .
H41B H 0.7726 0.2585 0.6859 0.192 Uiso 1 1 calc R U . . .
C42 C 0.9403(8) 0.2844(8) 0.6128(10) 0.133(4) Uani 1 1 d D . . . .
H42A H 0.9581 0.2756 0.6740 0.159 Uiso 1 1 calc R U . . .
H42B H 0.9771 0.2247 0.5741 0.159 Uiso 1 1 calc R U . . .
C43 C 0.9812(9) 0.3887(10) 0.5673(11) 0.185(7) Uani 1 1 d D . . . .
H43A H 0.9943 0.3877 0.4992 0.222 Uiso 1 1 calc R U . . .
H43B H 1.0529 0.4108 0.5827 0.222 Uiso 1 1 calc R U . . .
C44 C 0.8800(11) 0.4599(10) 0.6101(15) 0.231(10) Uani 1 1 d D . . . .
H44A H 0.8809 0.4773 0.6738 0.277 Uiso 1 1 calc R U . . .
H44B H 0.8802 0.5273 0.5724 0.277 Uiso 1 1 calc R U . . .
O10 O 0.1810(6) 0.7351(5) 0.0757(5) 0.110(2) Uani 1 1 d D . . . .
B3 B 0.7531(5) 0.6963(5) 0.3196(5) 0.0350(14) Uani 1 1 d . . . . .
H3 H 0.8030 0.7374 0.3619 0.042 Uiso 1 1 calc R U . . .
B4 B 0.6927(5) 0.5698(5) 0.3547(5) 0.0433(17) Uani 1 1 d . . . . .
H4 H 0.7015 0.5285 0.4208 0.052 Uiso 1 1 calc R U . . .
B5 B 0.5643(5) 0.5582(5) 0.3147(5) 0.0406(16) Uani 1 1 d . . . . .
H5 H 0.4897 0.5089 0.3545 0.049 Uiso 1 1 calc R U . . .
B6 B 0.5424(5) 0.6785(5) 0.2547(4) 0.0343(14) Uani 1 1 d . . . . .
H6 H 0.4536 0.7084 0.2541 0.041 Uiso 1 1 calc R U . . .
B7 B 0.7887(5) 0.7125(5) 0.1989(5) 0.0349(14) Uani 1 1 d . . . . .
H7 H 0.8612 0.7655 0.1613 0.042 Uiso 1 1 calc R U . . .
B8 B 0.8114(5) 0.5865(5) 0.2546(5) 0.0451(17) Uani 1 1 d . . . . .
H8 H 0.8999 0.5537 0.2525 0.054 Uiso 1 1 calc R U . . .
B9 B 0.6967(6) 0.5008(5) 0.2533(6) 0.0507(19) Uani 1 1 d . . . . .
H9 H 0.7097 0.4118 0.2517 0.061 Uiso 1 1 calc R U . . .
B10 B 0.6046(6) 0.5691(5) 0.1917(5) 0.0436(16) Uani 1 1 d . . . . .
H10 H 0.5583 0.5249 0.1487 0.052 Uiso 1 1 calc R U . . .
B11 B 0.6589(5) 0.7008(5) 0.1589(4) 0.0349(14) Uani 1 1 d . . . . .
H11 H 0.6468 0.7457 0.0953 0.042 Uiso 1 1 calc R U . . .
B12 B 0.7568(6) 0.5899(5) 0.1551(5) 0.0470(17) Uani 1 1 d . . . . .
H12 H 0.8100 0.5608 0.0876 0.056 Uiso 1 1 calc R U . . .
O1 O 0.2576(3) 0.2836(3) 0.2929(4) 0.0619(13) Uani 1 1 d . . . . .
O2 O 0.3373(3) 0.1844(4) 0.1273(3) 0.0572(12) Uani 1 1 d . . . . .
O3 O 0.2900(3) -0.0084(3) 0.2229(3) 0.0471(10) Uani 1 1 d . . . . .
O4 O 0.2113(3) 0.0897(4) 0.3886(3) 0.0528(11) Uani 1 1 d . . . . .
O5 O 0.0943(3) 0.2717(3) 0.1597(3) 0.0452(10) Uani 1 1 d . . . . .
O6 O 0.1160(3) 0.0582(3) 0.1244(3) 0.0445(10) Uani 1 1 d . . . . .
O7 O 0.0234(3) 0.0106(3) 0.3087(3) 0.0529(11) Uani 1 1 d . . . . .
O8 O 0.0010(3) 0.2254(3) 0.3448(3) 0.0523(11) Uani 1 1 d . . . . .

loop_
_atom_site_aniso_label
_atom_site_aniso_U_11
_atom_site_aniso_U_22
_atom_site_aniso_U_33
_atom_site_aniso_U_23
_atom_site_aniso_U_13
_atom_site_aniso_U_12
Li1 0.019(4) 0.030(4) 0.029(4) -0.002(3) -0.010(3) 0.001(3)
C1 0.029(3) 0.024(3) 0.036(3) 0.005(2) -0.010(2) -0.004(2)
C2 0.027(2) 0.022(3) 0.028(3) 0.003(2) -0.006(2) -0.0025(19)
C3 0.024(2) 0.021(3) 0.030(3) -0.001(2) -0.004(2) 0.0040(19)
C4 0.025(2) 0.027(3) 0.030(3) -0.002(2) -0.008(2) 0.0019(19)
C5 0.029(3) 0.029(3) 0.032(3) 0.002(2) -0.010(2) -0.001(2)
C11 0.054(4) 0.045(3) 0.036(3) 0.010(3) -0.008(3) -0.009(3)
C12 0.018(2) 0.022(3) 0.033(3) 0.000(2) -0.011(2) 0.0030(18)
C13 0.025(2) 0.023(3) 0.035(3) -0.002(2) -0.008(2) 0.0025(19)
C14 0.027(3) 0.036(3) 0.037(3) 0.004(2) -0.007(2) 0.000(2)
C15 0.028(3) 0.024(3) 0.046(4) 0.008(2) -0.012(2) -0.005(2)
C16 0.026(2) 0.020(3) 0.047(3) 0.000(2) -0.013(2) -0.0030(19)
C17 0.024(2) 0.027(3) 0.033(3) -0.003(2) -0.008(2) 0.000(2)
C21 0.072(6) 0.068(6) 0.170(11) -0.036(6) 0.000(6) -0.028(4)
C22 0.074(5) 0.075(5) 0.081(6) 0.024(5) -0.012(4) -0.037(4)
C23 0.052(4) 0.093(6) 0.079(6) -0.007(5) 0.014(4) 0.012(4)
C24 0.040(4) 0.072(5) 0.096(6) -0.037(4) 0.015(4) 0.008(3)
C25 0.084(5) 0.059(5) 0.084(6) 0.002(4) -0.040(5) 0.022(4)
C26 0.067(5) 0.092(6) 0.066(5) 0.014(4) -0.024(4) 0.028(4)
C27 0.095(6) 0.111(7) 0.068(5) -0.022(5) -0.041(5) -0.014(5)
C28 0.098(6) 0.090(7) 0.102(7) -0.058(5) -0.059(5) 0.017(5)
C29 0.126(7) 0.086(6) 0.068(5) 0.010(5) -0.061(5) 0.010(5)
C30 0.128(7) 0.082(6) 0.055(5) -0.025(4) -0.048(5) 0.034(5)
C31 0.049(4) 0.070(5) 0.111(7) -0.049(5) -0.008(4) -0.018(4)
C32 0.131(8) 0.119(8) 0.092(7) 0.007(6) -0.042(7) -0.083(7)
C33 0.040(4) 0.117(7) 0.084(6) 0.060(5) 0.019(4) 0.010(4)
C34 0.069(5) 0.099(7) 0.079(6) -0.034(5) 0.018(4) -0.014(5)
C35 0.110(7) 0.094(6) 0.083(6) -0.022(5) -0.052(5) 0.067(5)
C36 0.077(5) 0.059(5) 0.085(6) 0.027(4) 0.020(4) 0.030(4)
C37 0.074(6) 0.105(8) 0.119(8) 0.036(6) -0.008(5) 0.003(5)
C38 0.117(7) 0.060(5) 0.104(7) 0.003(5) -0.054(6) -0.013(5)
C39 0.069(6) 0.081(7) 0.168(10) 0.016(6) -0.025(6) 0.017(5)
C40 0.146(9) 0.086(7) 0.094(7) 0.030(5) -0.054(6) -0.067(6)
O9 0.113(8) 0.285(17) 0.44(2) 0.120(17) -0.046(11) 0.040(10)
C41 0.110(10) 0.114(10) 0.248(17) 0.005(10) -0.026(10) -0.053(8)
C42 0.096(8) 0.078(7) 0.231(14) 0.009(8) -0.055(8) 0.006(6)
C43 0.096(9) 0.193(16) 0.27(2) -0.051(14) -0.052(11) 0.033(10)
C44 0.118(11) 0.091(9) 0.42(3) -0.020(13) 0.039(15) 0.027(8)
O10 0.123(5) 0.060(4) 0.125(5) 0.002(3) 0.007(4) 0.029(4)
B3 0.028(3) 0.025(3) 0.054(4) 0.002(3) -0.015(3) 0.004(2)
B4 0.037(3) 0.023(3) 0.073(5) 0.005(3) -0.020(3) 0.001(3)
B5 0.042(4) 0.025(3) 0.056(4) 0.004(3) -0.016(3) -0.008(3)
B6 0.033(3) 0.029(3) 0.045(4) -0.002(3) -0.015(3) -0.006(2)
B7 0.026(3) 0.023(3) 0.053(4) -0.006(3) -0.005(3) 0.004(2)
B8 0.037(3) 0.022(3) 0.076(5) -0.003(3) -0.013(3) 0.005(3)
B9 0.047(4) 0.022(3) 0.081(6) -0.006(3) -0.011(4) 0.000(3)
B10 0.047(4) 0.032(4) 0.055(4) -0.014(3) -0.018(3) -0.004(3)
B11 0.038(3) 0.027(3) 0.038(4) -0.008(3) -0.006(3) -0.002(3)
B12 0.045(4) 0.031(4) 0.062(5) -0.015(3) -0.004(3) -0.001(3)
O1 0.032(2) 0.058(3) 0.099(4) -0.017(3) -0.021(2) 0.0026(19)
O2 0.037(2) 0.068(3) 0.067(3) 0.006(2) -0.014(2) 0.003(2)
O3 0.029(2) 0.055(3) 0.060(3) -0.014(2) -0.0155(19) 0.0039(17)
O4 0.035(2) 0.077(3) 0.050(3) -0.009(2) -0.0172(19) 0.009(2)
O5 0.038(2) 0.045(2) 0.056(3) -0.0016(19) -0.0165(19) 0.0035(17)
O6 0.036(2) 0.055(3) 0.047(2) -0.0108(19) -0.0171(18) 0.0040(18)
O7 0.039(2) 0.066(3) 0.058(3) -0.002(2) -0.018(2) -0.0071(19)
O8 0.037(2) 0.067(3) 0.055(3) -0.001(2) -0.0148(19) -0.002(2)

_geom_special_details            
;
 All esds (except the esd in the dihedral angle between two l.s. planes)
 are estimated using the full covariance matrix.  The cell esds are taken
 into account individually in the estimation of esds in distances, angles
 and torsion angles; correlations between esds in cell parameters are only
 used when they are defined by crystal symmetry.  An approximate (isotropic)
 treatment of cell esds is used for estimating esds involving l.s. planes.
;

loop_
_geom_bond_atom_site_label_1
_geom_bond_atom_site_label_2
_geom_bond_distance
_geom_bond_site_symmetry_2
_geom_bond_publ_flag
Li1 O3 2.309(8) . ?
Li1 O6 2.313(8) . ?
Li1 O5 2.322(8) . ?
Li1 O1 2.360(9) . ?
Li1 O7 2.373(8) . ?
Li1 O2 2.377(8) . ?
Li1 O4 2.396(8) . ?
Li1 O8 2.438(8) . ?
C1 C5 1.468(7) . ?
C1 C2 1.649(7) . ?
C1 B4 1.721(7) . ?
C1 B5 1.721(8) . ?
C1 B6 1.750(7) . ?
C1 B3 1.762(7) . ?
C2 C3 1.488(7) . ?
C2 B7 1.719(7) . ?
C2 B11 1.739(8) . ?
C2 B3 1.756(7) . ?
C2 B6 1.773(7) . ?
C3 C4 1.405(7) . ?
C3 C12 1.429(6) . ?
C4 C5 1.363(7) . ?
C5 C11 1.488(7) . ?
C12 C13 1.406(7) . ?
C12 C17 1.419(7) . ?
C13 C14 1.379(7) . ?
C14 C15 1.389(7) . ?
C15 C16 1.387(7) . ?
C16 C17 1.382(7) . ?
C21 O1 1.403(9) . ?
C21 C22 1.412(12) . ?
C22 O2 1.444(9) . ?
C23 O2 1.416(8) . ?
C23 C24 1.417(10) . ?
C24 O3 1.447(8) . ?
C25 O3 1.396(7) . ?
C25 C26 1.403(10) . ?
C26 O4 1.447(8) . ?
C27 O4 1.380(8) . ?
C27 C28 1.406(11) . ?
C28 O1 1.452(9) . ?
C29 C30 1.395(11) . ?
C29 O5 1.410(9) . ?
C30 O6 1.402(8) . ?
C31 O6 1.417(8) . ?
C31 C32 1.431(11) . ?
C32 O7 1.376(9) . ?
C33 C34 1.402(11) . ?
C33 O7 1.471(9) . ?
C34 O8 1.378(8) . ?
C35 C36 1.384(10) . ?
C35 O8 1.462(8) . ?
C36 O5 1.403(7) . ?
C37 O10 1.422(8) . ?
C37 C38 1.476(7) . ?
C38 C39 1.510(8) . ?
C39 C40 1.508(8) . ?
C40 O10 1.429(7) . ?
O9 C44 1.427(9) . ?
O9 C41 1.431(9) . ?
C41 C42 1.484(8) . ?
C42 C43 1.477(9) . ?
C43 C44 1.509(9) . ?
B3 B8 1.747(9) . ?
B3 B7 1.747(9) . ?
B3 B4 1.755(8) . ?
B4 B9 1.767(11) . ?
B4 B8 1.790(10) . ?
B4 B5 1.794(9) . ?
B5 B6 1.762(8) . ?
B5 B9 1.772(9) . ?
B5 B10 1.776(10) . ?
B6 B10 1.740(9) . ?
B6 B11 1.743(9) . ?
B7 B12 1.781(9) . ?
B7 B8 1.793(8) . ?
B7 B11 1.811(8) . ?
B8 B9 1.765(9) . ?
B8 B12 1.766(10) . ?
B9 B10 1.784(10) . ?
B9 B12 1.805(10) . ?
B10 B11 1.784(9) . ?
B10 B12 1.786(9) . ?
B11 B12 1.787(9) . ?

loop_
_geom_angle_atom_site_label_1
_geom_angle_atom_site_label_2
_geom_angle_atom_site_label_3
_geom_angle
_geom_angle_site_symmetry_1
_geom_angle_site_symmetry_3
_geom_angle_publ_flag
O3 Li1 O6 78.4(3) . . ?
O3 Li1 O5 140.8(4) . . ?
O6 Li1 O5 72.4(2) . . ?
O3 Li1 O1 110.1(3) . . ?
O6 Li1 O1 148.1(4) . . ?
O5 Li1 O1 83.9(3) . . ?
O3 Li1 O7 83.9(3) . . ?
O6 Li1 O7 71.4(3) . . ?
O5 Li1 O7 110.0(3) . . ?
O1 Li1 O7 138.5(4) . . ?
O3 Li1 O2 71.5(3) . . ?
O6 Li1 O2 83.6(3) . . ?
O5 Li1 O2 79.7(3) . . ?
O1 Li1 O2 71.2(3) . . ?
O7 Li1 O2 148.0(4) . . ?
O3 Li1 O4 71.5(2) . . ?
O6 Li1 O4 139.0(4) . . ?
O5 Li1 O4 145.8(4) . . ?
O1 Li1 O4 70.6(3) . . ?
O7 Li1 O4 78.1(3) . . ?
O2 Li1 O4 111.5(3) . . ?
O3 Li1 O8 146.4(4) . . ?
O6 Li1 O8 110.9(3) . . ?
O5 Li1 O8 70.4(2) . . ?
O1 Li1 O8 79.5(3) . . ?
O7 Li1 O8 69.9(2) . . ?
O2 Li1 O8 139.9(4) . . ?
O4 Li1 O8 82.5(3) . . ?
C5 C1 C2 104.7(4) . . ?
C5 C1 B4 130.4(4) . . ?
C2 C1 B4 111.2(4) . . ?
C5 C1 B5 130.9(4) . . ?
C2 C1 B5 112.0(4) . . ?
B4 C1 B5 62.8(3) . . ?
C5 C1 B6 113.6(4) . . ?
C2 C1 B6 62.8(3) . . ?
B4 C1 B6 112.8(4) . . ?
B5 C1 B6 61.0(3) . . ?
C5 C1 B3 113.4(4) . . ?
C2 C1 B3 61.9(3) . . ?
B4 C1 B3 60.5(3) . . ?
B5 C1 B3 112.3(4) . . ?
B6 C1 B3 113.5(4) . . ?
C3 C2 C1 103.3(4) . . ?
C3 C2 B7 131.9(4) . . ?
C1 C2 B7 110.5(4) . . ?
C3 C2 B11 134.0(4) . . ?
C1 C2 B11 109.4(4) . . ?
B7 C2 B11 63.2(3) . . ?
C3 C2 B3 111.7(4) . . ?
C1 C2 B3 62.2(3) . . ?
B7 C2 B3 60.4(3) . . ?
B11 C2 B3 112.0(4) . . ?
C3 C2 B6 114.3(4) . . ?
C1 C2 B6 61.4(3) . . ?
B7 C2 B6 111.6(4) . . ?
B11 C2 B6 59.5(3) . . ?
B3 C2 B6 112.7(4) . . ?
C4 C3 C12 128.2(4) . . ?
C4 C3 C2 106.8(4) . . ?
C12 C3 C2 124.9(4) . . ?
C5 C4 C3 117.4(4) . . ?
C4 C5 C1 107.8(4) . . ?
C4 C5 C11 129.8(5) . . ?
C1 C5 C11 122.3(4) . . ?
C13 C12 C17 115.3(4) . . ?
C13 C12 C3 124.3(4) . . ?
C17 C12 C3 120.4(4) . . ?
C14 C13 C12 122.6(5) . . ?
C13 C14 C15 121.0(5) . . ?
C16 C15 C14 117.8(4) . . ?
C17 C16 C15 121.5(5) . . ?
C16 C17 C12 121.7(5) . . ?
O1 C21 C22 110.4(7) . . ?
C21 C22 O2 114.8(6) . . ?
O2 C23 C24 109.6(6) . . ?
C23 C24 O3 114.4(6) . . ?
O3 C25 C26 110.2(6) . . ?
C25 C26 O4 115.5(6) . . ?
O4 C27 C28 109.8(7) . . ?
C27 C28 O1 115.2(6) . . ?
C30 C29 O5 116.4(6) . . ?
C29 C30 O6 113.6(6) . . ?
O6 C31 C32 115.3(6) . . ?
O7 C32 C31 111.0(7) . . ?
C34 C33 O7 116.9(6) . . ?
O8 C34 C33 108.8(7) . . ?
C36 C35 O8 115.2(6) . . ?
C35 C36 O5 112.4(7) . . ?
O10 C37 C38 105.6(6) . . ?
C37 C38 C39 101.8(6) . . ?
C40 C39 C38 103.0(6) . . ?
O10 C40 C39 104.4(6) . . ?
C44 O9 C41 107.6(9) . . ?
O9 C41 C42 106.3(8) . . ?
C43 C42 C41 105.1(9) . . ?
C42 C43 C44 100.4(10) . . ?
O9 C44 C43 103.3(10) . . ?
C37 O10 C40 110.7(6) . . ?
B8 B3 B7 61.7(4) . . ?
B8 B3 B4 61.5(4) . . ?
B7 B3 B4 110.3(5) . . ?
B8 B3 C2 106.4(4) . . ?
B7 B3 C2 58.8(3) . . ?
B4 B3 C2 104.8(4) . . ?
B8 B3 C1 105.6(4) . . ?
B7 B3 C1 104.1(4) . . ?
B4 B3 C1 58.6(3) . . ?
C2 B3 C1 55.9(3) . . ?
C1 B4 B3 60.9(3) . . ?
C1 B4 B9 104.8(4) . . ?
B3 B4 B9 107.4(5) . . ?
C1 B4 B8 105.5(4) . . ?
B3 B4 B8 59.0(4) . . ?
B9 B4 B8 59.5(4) . . ?
C1 B4 B5 58.6(3) . . ?
B3 B4 B5 109.2(4) . . ?
B9 B4 B5 59.7(4) . . ?
B8 B4 B5 107.4(5) . . ?
C1 B5 B6 60.3(3) . . ?
C1 B5 B9 104.6(4) . . ?
B6 B5 B9 107.6(5) . . ?
C1 B5 B10 105.2(4) . . ?
B6 B5 B10 58.9(4) . . ?
B9 B5 B10 60.4(4) . . ?
C1 B5 B4 58.6(3) . . ?
B6 B5 B4 108.8(4) . . ?
B9 B5 B4 59.4(4) . . ?
B10 B5 B4 107.9(5) . . ?
B10 B6 B11 61.6(4) . . ?
B10 B6 C1 105.6(4) . . ?
B11 B6 C1 104.7(4) . . ?
B10 B6 B5 61.0(4) . . ?
B11 B6 B5 110.0(4) . . ?
C1 B6 B5 58.7(3) . . ?
B10 B6 C2 106.3(4) . . ?
B11 B6 C2 59.3(3) . . ?
C1 B6 C2 55.8(3) . . ?
B5 B6 C2 104.4(4) . . ?
C2 B7 B3 60.9(3) . . ?
C2 B7 B12 105.4(4) . . ?
B3 B7 B12 107.2(4) . . ?
C2 B7 B8 106.0(4) . . ?
B3 B7 B8 59.1(4) . . ?
B12 B7 B8 59.2(4) . . ?
C2 B7 B11 58.9(3) . . ?
B3 B7 B11 108.9(4) . . ?
B12 B7 B11 59.7(3) . . ?
B8 B7 B11 107.2(4) . . ?
B3 B8 B9 107.8(5) . . ?
B3 B8 B12 107.8(4) . . ?
B9 B8 B12 61.5(4) . . ?
B3 B8 B4 59.5(4) . . ?
B9 B8 B4 59.6(4) . . ?
B12 B8 B4 108.3(5) . . ?
B3 B8 B7 59.1(3) . . ?
B9 B8 B7 108.6(4) . . ?
B12 B8 B7 60.0(4) . . ?
B4 B8 B7 106.7(4) . . ?
B8 B9 B4 60.9(4) . . ?
B8 B9 B5 109.5(5) . . ?
B4 B9 B5 60.9(4) . . ?
B8 B9 B10 108.2(4) . . ?
B4 B9 B10 108.7(5) . . ?
B5 B9 B10 59.9(4) . . ?
B8 B9 B12 59.3(4) . . ?
B4 B9 B12 107.7(4) . . ?
B5 B9 B12 107.5(4) . . ?
B10 B9 B12 59.7(4) . . ?
B6 B10 B5 60.1(4) . . ?
B6 B10 B9 108.0(5) . . ?
B5 B10 B9 59.7(4) . . ?
B6 B10 B11 59.3(3) . . ?
B5 B10 B11 107.4(4) . . ?
B9 B10 B11 108.4(4) . . ?
B6 B10 B12 107.8(4) . . ?
B5 B10 B12 108.1(5) . . ?
B9 B10 B12 60.7(4) . . ?
B11 B10 B12 60.1(4) . . ?
C2 B11 B6 61.2(3) . . ?
C2 B11 B10 105.9(4) . . ?
B6 B11 B10 59.1(4) . . ?
C2 B11 B12 104.3(4) . . ?
B6 B11 B12 107.6(4) . . ?
B10 B11 B12 60.0(4) . . ?
C2 B11 B7 57.9(3) . . ?
B6 B11 B7 108.7(4) . . ?
B10 B11 B7 107.4(4) . . ?
B12 B11 B7 59.3(3) . . ?
B8 B12 B7 60.7(4) . . ?
B8 B12 B10 108.1(5) . . ?
B7 B12 B10 108.7(4) . . ?
B8 B12 B11 109.4(5) . . ?
B7 B12 B11 61.0(3) . . ?
B10 B12 B11 59.9(3) . . ?
B8 B12 B9 59.2(4) . . ?
B7 B12 B9 107.4(5) . . ?
B10 B12 B9 59.6(4) . . ?
B11 B12 B9 107.3(5) . . ?
C21 O1 C28 113.2(7) . . ?
C21 O1 Li1 114.7(5) . . ?
C28 O1 Li1 109.1(5) . . ?
C23 O2 C22 113.0(6) . . ?
C23 O2 Li1 114.2(4) . . ?
C22 O2 Li1 109.1(5) . . ?
C25 O3 C24 113.4(5) . . ?
C25 O3 Li1 116.5(4) . . ?
C24 O3 Li1 110.7(4) . . ?
C27 O4 C26 114.2(6) . . ?
C27 O4 Li1 114.7(5) . . ?
C26 O4 Li1 106.8(4) . . ?
C36 O5 C29 112.8(6) . . ?
C36 O5 Li1 117.5(4) . . ?
C29 O5 Li1 110.3(4) . . ?
C30 O6 C31 113.0(6) . . ?
C30 O6 Li1 114.4(4) . . ?
C31 O6 Li1 111.5(4) . . ?
C32 O7 C33 112.0(7) . . ?
C32 O7 Li1 114.1(5) . . ?
C33 O7 Li1 109.3(5) . . ?
C34 O8 C35 112.5(6) . . ?
C34 O8 Li1 115.8(4) . . ?
C35 O8 Li1 108.2(4) . . ?

_refine_diff_density_max         0.677
_refine_diff_density_min         -0.464
_refine_diff_density_rms         0.077

_shelxl_version_number           2014/6

_shelx_res_file                  
;
TITL P in P-1
CELL 0.71073  11.96680  12.49540  14.93480  87.2699  75.3556  88.6380
ZERR   2.00   0.00120   0.00120   0.00150   0.0057   0.0055   0.0055
LATT 1
SFAC C  H  Li B  O
UNIT 72 134 2 20 20
REM
REM APEXII BLOCK COLOURLESS
OMIT -3 50.5

SIZE 0.40 0.30 0.20
DFIX 1.54 0.01 C37 C38 C38 C39 C39 C40
DFIX 1.54 0.01 C41 C42 C42 C43 C43 C44
DFIX 1.46 0.01 O10 C37 O10 C40 O9 C41 O9 C44

L.S. 40
ACTA
FMAP 2
PLAN 20
TEMP -100
WGHT    0.134300    5.785500
FVAR       0.11967
LI1   3    0.167726    0.139056    0.243961    11.00000    0.01944    0.03024 =
         0.02949   -0.00220   -0.01031    0.00087
C1    1    0.602459    0.678169    0.350088    11.00000    0.02859    0.02382 =
         0.03554    0.00522   -0.01019   -0.00356
C2    1    0.658157    0.761048    0.261639    11.00000    0.02665    0.02218 =
         0.02832    0.00304   -0.00650   -0.00254
C3    1    0.621727    0.868475    0.298423    11.00000    0.02435    0.02131 =
         0.03005   -0.00121   -0.00441    0.00400
C4    1    0.556120    0.851174    0.390105    11.00000    0.02474    0.02691 =
         0.03010   -0.00247   -0.00845    0.00192
AFIX  43
H4A   2    0.523966    0.909297    0.427390    11.00000   -1.20000
AFIX   0
C5    1    0.540442    0.747729    0.423416    11.00000    0.02906    0.02876 =
         0.03199    0.00174   -0.01041   -0.00069
C11   1    0.469485    0.704177    0.513843    11.00000    0.05439    0.04468 =
         0.03608    0.01028   -0.00815   -0.00878
AFIX  33
H11A  2    0.476730    0.625873    0.516367    11.00000   -1.50000
H11B  2    0.496617    0.733217    0.564304    11.00000   -1.50000
H11C  2    0.388365    0.724753    0.520427    11.00000   -1.50000
AFIX   0
C12   1    0.654495    0.968276    0.249006    11.00000    0.01840    0.02178 =
         0.03290   -0.00027   -0.01063    0.00300
C13   1    0.705368    0.978829    0.153335    11.00000    0.02496    0.02254 =
         0.03451   -0.00155   -0.00770    0.00253
AFIX  43
H13A  2    0.720404    0.915973    0.118650    11.00000   -1.20000
AFIX   0
C14   1    0.734323    1.076728    0.107809    11.00000    0.02746    0.03572 =
         0.03674    0.00403   -0.00655   -0.00027
AFIX  43
H14A  2    0.768889    1.079657    0.043066    11.00000   -1.20000
AFIX   0
C15   1    0.713754    1.171145    0.155108    11.00000    0.02812    0.02449 =
         0.04563    0.00819   -0.01213   -0.00461
AFIX  43
H15A  2    0.733813    1.238629    0.123810    11.00000   -1.20000
AFIX   0
C16   1    0.662954    1.163665    0.249557    11.00000    0.02562    0.02046 =
         0.04656   -0.00007   -0.01281   -0.00297
AFIX  43
H16A  2    0.646860    1.227316    0.283100    11.00000   -1.20000
AFIX   0
C17   1    0.635221    1.065738    0.295973    11.00000    0.02378    0.02709 =
         0.03293   -0.00260   -0.00785    0.00029
AFIX  43
H17A  2    0.602422    1.063605    0.360973    11.00000   -1.20000
AFIX   0
C21   1    0.368469    0.307264    0.237653    11.00000    0.07236    0.06820 =
         0.16994   -0.03594    0.00031   -0.02785
AFIX  23
H21A  2    0.426405    0.261813    0.258960    11.00000   -1.20000
H21B  2    0.386094    0.383149    0.243885    11.00000   -1.20000
AFIX   0
C22   1    0.375195    0.288807    0.143855    11.00000    0.07380    0.07495 =
         0.08052    0.02397   -0.01165   -0.03713
AFIX  23
H22A  2    0.456275    0.298016    0.107770    11.00000   -1.20000
H22B  2    0.327810    0.343967    0.120258    11.00000   -1.20000
AFIX   0
C23   1    0.426069    0.105469    0.116149    11.00000    0.05156    0.09265 =
         0.07922   -0.00707    0.01416    0.01165
AFIX  23
H23A  2    0.475424    0.117849    0.158699    11.00000   -1.20000
H23B  2    0.475023    0.110173    0.051871    11.00000   -1.20000
AFIX   0
C24   1    0.376468    0.002412    0.135599    11.00000    0.03964    0.07164 =
         0.09596   -0.03684    0.01498    0.00784
AFIX  23
H24A  2    0.438828   -0.051000    0.135907    11.00000   -1.20000
H24B  2    0.340785   -0.014585    0.085045    11.00000   -1.20000
AFIX   0
C25   1    0.335627   -0.040926    0.297183    11.00000    0.08443    0.05894 =
         0.08426    0.00198   -0.04004    0.02208
AFIX  23
H25A  2    0.408605   -0.002787    0.292439    11.00000   -1.20000
H25B  2    0.353035   -0.118756    0.295132    11.00000   -1.20000
AFIX   0
C26   1    0.256601   -0.018800    0.381289    11.00000    0.06692    0.09168 =
         0.06580    0.01439   -0.02437    0.02821
AFIX  23
H26A  2    0.294766   -0.034191    0.432158    11.00000   -1.20000
H26B  2    0.190974   -0.068430    0.390708    11.00000   -1.20000
AFIX   0
C27   1    0.280220    0.161040    0.417016    11.00000    0.09507    0.11130 =
         0.06795   -0.02211   -0.04131   -0.01353
AFIX  23
H27A  2    0.362541    0.144364    0.388811    11.00000   -1.20000
H27B  2    0.267057    0.154376    0.485199    11.00000   -1.20000
AFIX   0
C28   1    0.254165    0.266210    0.390347    11.00000    0.09795    0.08960 =
         0.10196   -0.05751   -0.05878    0.01697
AFIX  23
H28A  2    0.309487    0.315315    0.405957    11.00000   -1.20000
H28B  2    0.176000    0.285693    0.427337    11.00000   -1.20000
AFIX   0
C29   1    0.092196    0.234903    0.072294    11.00000    0.12558    0.08593 =
         0.06774    0.01047   -0.06142    0.01000
AFIX  23
H29A  2    0.035913    0.279513    0.048157    11.00000   -1.20000
H29B  2    0.169241    0.246881    0.029528    11.00000   -1.20000
AFIX   0
C30   1    0.064078    0.127539    0.069774    11.00000    0.12775    0.08222 =
         0.05477   -0.02497   -0.04850    0.03410
AFIX  23
H30A  2    0.088006    0.105426    0.004842    11.00000   -1.20000
H30B  2   -0.020828    0.120320    0.091193    11.00000   -1.20000
AFIX   0
C31   1    0.051429   -0.035845    0.156366    11.00000    0.04884    0.07029 =
         0.11067   -0.04862   -0.00780   -0.01821
AFIX  23
H31A  2    0.106080   -0.096045    0.158636    11.00000   -1.20000
H31B  2    0.007905   -0.052511    0.110619    11.00000   -1.20000
AFIX   0
C32   1   -0.028310   -0.030354    0.245450    11.00000    0.13076    0.11903 =
         0.09217    0.00659   -0.04186   -0.08290
AFIX  23
H32A  2   -0.095122    0.015613    0.240304    11.00000   -1.20000
H32B  2   -0.057310   -0.102981    0.267321    11.00000   -1.20000
AFIX   0
C33   1   -0.061548    0.056636    0.386872    11.00000    0.03978    0.11695 =
         0.08355    0.06018    0.01859    0.01001
AFIX  23
H33A  2   -0.131329    0.011609    0.401306    11.00000   -1.20000
H33B  2   -0.028917    0.051448    0.441608    11.00000   -1.20000
AFIX   0
C34   1   -0.096048    0.163248    0.374956    11.00000    0.06866    0.09950 =
         0.07925   -0.03386    0.01769   -0.01405
AFIX  23
H34A  2   -0.142844    0.168338    0.328883    11.00000   -1.20000
H34B  2   -0.143919    0.189005    0.434351    11.00000   -1.20000
AFIX   0
C35   1   -0.022430    0.326324    0.298839    11.00000    0.10956    0.09410 =
         0.08343   -0.02206   -0.05185    0.06668
AFIX  23
H35A  2   -0.102605    0.349480    0.327780    11.00000   -1.20000
H35B  2    0.029811    0.381495    0.310198    11.00000   -1.20000
AFIX   0
C36   1   -0.009207    0.322575    0.204287    11.00000    0.07659    0.05938 =
         0.08516    0.02652    0.01956    0.02972
AFIX  23
H36A  2   -0.010634    0.396511    0.177617    11.00000   -1.20000
H36B  2   -0.075024    0.283806    0.192692    11.00000   -1.20000
AFIX   0
C37   1    0.127125    0.636933    0.068069    11.00000    0.07447    0.10455 =
         0.11925    0.03583   -0.00798    0.00318
AFIX  23
H37A  2    0.126230    0.626529    0.002954    11.00000   -1.20000
H37B  2    0.046632    0.636173    0.106739    11.00000   -1.20000
AFIX   0
C38   1    0.197037    0.552309    0.101077    11.00000    0.11742    0.05966 =
         0.10352    0.00290   -0.05368   -0.01318
AFIX  23
H38A  2    0.192125    0.483528    0.072099    11.00000   -1.20000
H38B  2    0.172847    0.541429    0.169305    11.00000   -1.20000
AFIX   0
C39   1    0.316913    0.598118    0.069620    11.00000    0.06877    0.08122 =
         0.16807    0.01583   -0.02464    0.01734
AFIX  23
H39A  2    0.367844    0.567202    0.107358    11.00000   -1.20000
H39B  2    0.351986    0.584803    0.003562    11.00000   -1.20000
AFIX   0
C40   1    0.296054    0.716211    0.084500    11.00000    0.14648    0.08578 =
         0.09446    0.02981   -0.05384   -0.06684
AFIX  23
H40A  2    0.302708    0.734108    0.146797    11.00000   -1.20000
H40B  2    0.352037    0.759448    0.037277    11.00000   -1.20000
AFIX   0
O9    5    0.782360    0.396381    0.610142    11.00000    0.11291    0.28544 =
         0.43530    0.12027   -0.04615    0.03984
C41   1    0.813577    0.286592    0.623376    11.00000    0.10991    0.11404 =
         0.24787    0.00499   -0.02558   -0.05264
AFIX  23
H41A  2    0.793361    0.242336    0.576637    11.00000   -1.20000
H41B  2    0.772636    0.258472    0.685860    11.00000   -1.20000
AFIX   0
C42   1    0.940254    0.284373    0.612816    11.00000    0.09613    0.07769 =
         0.23056    0.00931   -0.05528    0.00632
AFIX  23
H42A  2    0.958088    0.275571    0.673985    11.00000   -1.20000
H42B  2    0.977061    0.224746    0.574101    11.00000   -1.20000
AFIX   0
C43   1    0.981223    0.388742    0.567335    11.00000    0.09622    0.19323 =
         0.27199   -0.05102   -0.05200    0.03272
AFIX  23
H43A  2    0.994272    0.387747    0.499224    11.00000   -1.20000
H43B  2    1.052888    0.410778    0.582656    11.00000   -1.20000
AFIX   0
C44   1    0.879958    0.459852    0.610052    11.00000    0.11828    0.09098 =
         0.42394   -0.01952    0.03906    0.02729
AFIX  23
H44A  2    0.880942    0.477260    0.673825    11.00000   -1.20000
H44B  2    0.880166    0.527302    0.572444    11.00000   -1.20000
AFIX   0
O10   5    0.181033    0.735096    0.075669    11.00000    0.12287    0.06027 =
         0.12499    0.00231    0.00724    0.02906
B3    4    0.753117    0.696307    0.319616    11.00000    0.02830    0.02483 =
         0.05393    0.00190   -0.01549    0.00387
AFIX 153
H3    2    0.802980    0.737377    0.361909    11.00000   -1.20000
AFIX   0
B4    4    0.692690    0.569799    0.354664    11.00000    0.03686    0.02289 =
         0.07271    0.00488   -0.02007    0.00070
AFIX 153
H4    2    0.701459    0.528464    0.420793    11.00000   -1.20000
AFIX   0
B5    4    0.564343    0.558219    0.314711    11.00000    0.04226    0.02536 =
         0.05611    0.00400   -0.01632   -0.00795
AFIX 153
H5    2    0.489684    0.508851    0.354470    11.00000   -1.20000
AFIX   0
B6    4    0.542422    0.678525    0.254674    11.00000    0.03279    0.02883 =
         0.04455   -0.00184   -0.01496   -0.00624
AFIX 153
H6    2    0.453595    0.708350    0.254093    11.00000   -1.20000
AFIX   0
B7    4    0.788685    0.712506    0.198922    11.00000    0.02579    0.02347 =
         0.05293   -0.00634   -0.00500    0.00422
AFIX 153
H7    2    0.861234    0.765548    0.161251    11.00000   -1.20000
AFIX   0
B8    4    0.811379    0.586495    0.254603    11.00000    0.03694    0.02175 =
         0.07573   -0.00340   -0.01302    0.00455
AFIX 153
H8    2    0.899882    0.553680    0.252474    11.00000   -1.20000
AFIX   0
B9    4    0.696698    0.500772    0.253338    11.00000    0.04682    0.02236 =
         0.08063   -0.00576   -0.01136    0.00033
AFIX 153
H9    2    0.709697    0.411757    0.251724    11.00000   -1.20000
AFIX   0
B10   4    0.604599    0.569099    0.191750    11.00000    0.04717    0.03226 =
         0.05534   -0.01400   -0.01791   -0.00363
AFIX 153
H10   2    0.558251    0.524851    0.148744    11.00000   -1.20000
AFIX   0
B11   4    0.658853    0.700808    0.158925    11.00000    0.03799    0.02733 =
         0.03811   -0.00791   -0.00602   -0.00248
AFIX 153
H11   2    0.646797    0.745742    0.095273    11.00000   -1.20000
AFIX   0
B12   4    0.756801    0.589877    0.155120    11.00000    0.04499    0.03076 =
         0.06154   -0.01508   -0.00429   -0.00131
AFIX 153
H12   2    0.810037    0.560800    0.087577    11.00000   -1.20000
AFIX   0
O1    5    0.257623    0.283647    0.292875    11.00000    0.03227    0.05791 =
         0.09901   -0.01694   -0.02081    0.00264
O2    5    0.337297    0.184417    0.127285    11.00000    0.03657    0.06788 =
         0.06691    0.00580   -0.01435    0.00332
O3    5    0.290030   -0.008395    0.222861    11.00000    0.02947    0.05490 =
         0.06015   -0.01417   -0.01547    0.00388
O4    5    0.211294    0.089721    0.388566    11.00000    0.03454    0.07735 =
         0.05013   -0.00919   -0.01717    0.00902
O5    5    0.094288    0.271659    0.159678    11.00000    0.03755    0.04495 =
         0.05560   -0.00164   -0.01655    0.00347
O6    5    0.115978    0.058204    0.124437    11.00000    0.03585    0.05509 =
         0.04675   -0.01077   -0.01708    0.00405
O7    5    0.023371    0.010625    0.308661    11.00000    0.03876    0.06553 =
         0.05811   -0.00198   -0.01848   -0.00708
O8    5    0.001003    0.225394    0.344810    11.00000    0.03719    0.06680 =
         0.05453   -0.00078   -0.01485   -0.00181

HKLF 4

REM  P in P-1
REM R1 =  0.1105 for    4001 Fo > 4sig(Fo)  and  0.1902 for all    7589 data
REM    514 parameters refined using     10 restraints

END

WGHT      0.1454      5.9535

REM Highest difference peak  0.677,  deepest hole -0.464,  1-sigma level  0.077
Q1    1  -0.0799  0.2613  0.3002  11.00000  0.05    0.68
Q2    1   0.0468 -0.0805  0.2357  11.00000  0.05    0.63
Q3    1   0.3189  0.0432  0.3836  11.00000  0.05    0.59
Q4    1   0.8761  0.3056  0.6922  11.00000  0.05    0.55
Q5    1   0.8866  0.3327  0.5327  11.00000  0.05    0.55
Q6    1  -0.0964  0.0390  0.3288  11.00000  0.05    0.48
Q7    1   0.3397  0.2704  0.3410  11.00000  0.05    0.46
Q8    1   0.9306  0.3584  0.6568  11.00000  0.05    0.46
Q9    1   0.0182  0.2254  0.1122  11.00000  0.05    0.44
Q10   1   0.8786  0.4202  0.5525  11.00000  0.05    0.42
Q11   1   0.8062  0.4031  0.6644  11.00000  0.05    0.42
Q12   1   0.4209  0.0254  0.1842  11.00000  0.05    0.40
Q13   1   0.3998  0.6432  0.5176  11.00000  0.05    0.37
Q14   1   0.3131  0.3574  0.2054  11.00000  0.05    0.35
Q15   1   0.5256  0.6562  0.5506  11.00000  0.05    0.33
Q16   1   0.7982  0.3465  0.5800  11.00000  0.05    0.31
Q17   1   0.2205  0.7405  0.1422  11.00000  0.05    0.31
Q18   1   0.4664  0.7313  0.2763  11.00000  0.05    0.30
Q19   1   0.0479  0.3411  0.2394  11.00000  0.05    0.29
Q20   1   0.1425  0.1432  0.0530  11.00000  0.05    0.29
;
_shelx_res_checksum              23919
